# Supplementary material for: Single-cell profiling of the human decidual immune microenvironment in patients with recurrent pregnancy loss
Source: Cell Discov. 2021 Jan 4;7:1. doi: 10.1038/s41421-020-00236-z (PMC7779601; doi:10.1038/s41421-020-00236-z)
Supplement: Supplementary file 2 — Supplementary Table S3 [file 41421_2020_236_MOESM2_ESM.xlsx]

## Sheet: RPL vs Control
NK1 cells (RPL vs Control)	NK2 cells (RPL vs Control)	NK3 cells (RPL vs Control)
IL8	DNAJB1	HSP90AA1
DNAJB1	HSPA1A	DNAJB1
HSPA1A	HSP90AA1	HSPA1A
HSP90AA1	IL8	HSPA8
CXCL3	FTL	HSP90AB1
TIMP1	GADD45B	DYNLL1
IGFBP1	DYNLL1	HSPH1
HLA-DRB1	IER3	DNAJA1
DYNLL1	JUN	HSPA1B
HLA-DRA	IGFBP1	CACYBP
IL1B	CXCL3	FTL
HSPA8	SQSTM1	UBB
CXCL2	HSPA8	UBC
CCL5	HSPA1B	HSPD1
HSPA6	HLA-DRA	HSPA6
GADD45B	HLA-DRB1	IL8
IER3	HSPA6	IGFBP1
CD74	NFKBIA	HLA-DRA
CYBA	HSPH1	HSPB1
CXCR4	CXCL2	GADD45B
JUN	HSP90AB1	HSPE1
DUSP1	TIMP1	DEDD2
SQSTM1	IL1B	FKBP4
HLA-DPB1	MAFF	CXCL3
SLC2A3	CD74	JUNB
HSPH1	HLA-DPB1	IER3
ANXA1	JUNB	SERTAD1
JUNB	DNAJA1	ZFAND2A
KLRC2	TUBB4B	TUBB4B
HSPE1	CMC1	HLA-DPB1
SBDS	KLRC2	CHORDC1
HSPA1B	PPP1R15A	RARRES3
CACYBP	SBDS	MAFF
HSPD1	CACYBP	UBE2S
CYP26A1	HSPB1	MRPL18
GZMK	HSPE1	HLA-DPA1
IFITM1	KCNQ1OT1	NEU1
	GADD45G	AHSA1
	SDCBP	SQSTM1
	AREG	TCP1
	HSPD1	KCNQ1OT1
	GBP2	ANXA1
	UBE2S	DNAJA4
	RARRES3	GBP2
	SERTAD1	SOD1
	RP11-138A9.1	RP11-138A9.1
	IFNG	EIF4A3
		STIP1
		RILPL2
		BAG3
		ID1
		CCL4L2
		RGS2
		TUBA1A
		CCL3L1
		NUDC
		KLRC2
		AREG
