# Supplementary material for: Single-cell profiling of the human decidual immune microenvironment in patients with recurrent pregnancy loss
Source: Cell Discov. 2021 Jan 4;7:1. doi: 10.1038/s41421-020-00236-z (PMC7779601; doi:10.1038/s41421-020-00236-z)
Supplement: Supplementary file 3 — Supplementary Table S4 [file 41421_2020_236_MOESM3_ESM.xlsx]

## Sheet: DC_Ctrl
DC|NK1	DC|NK2	DC|NK3	DC|mac1	DC|mac2	DC|T	DC|NKT	DC|DC
HLA-C_FAM3C	LGALS9_CD44	LGALS9_CD44	CADM1_CADM1	CADM1_CADM1	LGALS9_CD44	LGALS9_CD44	HLA-DPA1_TNFSF9
HLA-C_KIR2DL3	HLA-C_FAM3C	HLA-C_FAM3C	LGALS9_CD44	LGALS9_CD44	CD74_MIF	CD74_MIF	CADM1_CADM1
CD74_MIF	HLA-C_KIR2DL3	CD74_MIF	HLA-C_FAM3C	HLA-C_FAM3C	CD74_COPA	CD74_COPA	LGALS9_CD44
CD74_COPA	CD74_MIF	ICAM1_AREG	CD80_CD274	PGRMC2_CCL4L2	ICAM1_SPN	ICAM1_SPN	HLA-C_FAM3C
ICAM1_SPN	ICAM1_AREG	CD74_COPA	CD74_MIF	CD74_MIF	FAM3C_CLEC2D	ICAM1_ITGAL	CD80_CD274
ICAM1_ITGAL	CD74_COPA	ICAM1_SPN	ICAM1_AREG	TNFRSF1A_GRN	TNF_ICOS	TNFRSF1A_FASLG	CD74_MIF
TNFRSF1A_FASLG	ICAM1_SPN	ICAM1_ITGAL	TNFRSF1A_GRN	TNFRSF1B_GRN	ICOSLG_ICOS	TNFRSF10B_FASLG	ICAM1_AREG
TNFRSF10B_FASLG	ICAM1_ITGAL	TNFRSF1A_FASLG	TNFRSF1B_GRN	CD74_COPA	TNF_FAS	FAS_FASLG	TNFRSF1A_GRN
FAS_FASLG	TNFRSF1A_FASLG	TNFRSF10B_FASLG	CD74_COPA	CD44_HBEGF	TNF_TNFRSF1B	FAM3C_CLEC2D	TNFRSF1B_GRN
HLA-A_KIR3DL1	TNFRSF10B_FASLG	FAS_FASLG	CD44_HBEGF	HLA-DPB1_TNFSF13B	CXCR3_CCL20	TNF_TNFRSF1B	CD74_COPA
HLA-F_KIR3DL1	FAS_FASLG	TNF_TNFRSF1B	HLA-DPB1_TNFSF13B	TFRC_TNFSF13B	CXCL10_CXCR3	CXCL10_CXCR3	HLA-DPB1_TNFSF13B
HLA-F_KIR3DL2	TNF_TNFRSF1B	CXCL10_CXCR3	TFRC_TNFSF13B	CD40_TNFSF13B	LGALS9_CD47	LGALS9_CD47	TFRC_TNFSF13B
HLA-B_KIR3DL2	CD46_JAG1	LGALS9_CD47	CD40_TNFSF13B	CD74_APP	LGALS9_SLC1A5	LGALS9_SLC1A5	CD40_TNFSF13B
HLA-F_LILRB1	CXCL10_CXCR3	LGALS9_SLC1A5	CD74_APP	HLA-F_LILRB2	TNFRSF10B_TNFSF10	LGALS9_HAVCR2	CD74_APP
HLA-G_LILRB1	LGALS9_CD47	LGALS9_HAVCR2	ICAM1_SPN	HLA-G_LILRB2	PLXNB2_SEMA4D	LGALS9_SORL1	ICAM1_SPN
GRN_SORT1	LGALS9_SLC1A5	LGALS9_SORL1	HLA-F_LILRB2	HLA-F_LILRB1	CD72_SEMA4D	TNFRSF10B_TNFSF10	TNF_TNFRSF1A
TNF_FAS	LGALS9_HAVCR2	TNFRSF10B_TNFSF10	HLA-G_LILRB2	HLA-G_LILRB1	MIF_TNFRSF14	PLXNB2_SEMA4D	TNF_FAS
TNF_TNFRSF1B	LGALS9_SORL1	PLXNB2_SEMA4D	HLA-F_LILRB1	TNF_TNFRSF1A	BTLA_TNFRSF14	CD72_SEMA4D	TNF_TNFRSF1B
TNF_RIPK1	TNFRSF10B_TNFSF10	CD72_SEMA4D	HLA-G_LILRB1	TNF_FAS	HLA-E_KLRC1	MIF_TNFRSF14	TNF_RIPK1
TNFSF10_RIPK1	PLXNB2_SEMA4D	MIF_TNFRSF14	TNF_TNFRSF1A	TNF_TNFRSF1B	SELL_SELPLG	BTLA_TNFRSF14	TNFSF10_RIPK1
CD46_JAG1	CD72_SEMA4D	BTLA_TNFRSF14	TNF_FAS	CXCR3_CCL20	FLT3_FLT3LG	TNFSF9_TNFRSF9	CCL22_DPP4
CXCL10_CXCR3	MIF_TNFRSF14	TNFSF9_TNFRSF9	TNF_TNFRSF1B	LGALS9_LRP1	LTBR_LTB	HLA-E_KLRC1	CXCL10_DPP4
LGALS9_CD47	BTLA_TNFRSF14	HLA-E_KLRC1	CXCR3_CCL20	LGALS9_CD47	PLAUR_a4b1 complex	HLA-E_KLRC2	CXCL10_CXCR3
LGALS9_SLC1A5	HLA-E_KLRC1	HLA-E_KLRC2	LGALS9_LRP1	LGALS9_SLC1A5	CRTAM_CADM1	SELL_SELPLG	LGALS9_CD47
LGALS9_HAVCR2	HLA-E_KLRC2	SELL_SELPLG	LGALS9_CD47	LGALS9_HAVCR2	HLA-C_FAM3C	XCR1_XCL2	LGALS9_SLC1A5
LGALS9_SORL1	SELL_SELPLG	LTBR_LTB	LGALS9_SLC1A5	LGALS9_SORL1	PDCD1_FAM3C	CLEC2B_KLRF1	LGALS9_HAVCR2
TNFRSF10B_TNFSF10	XCR1_XCL1	XCR1_XCL1	LGALS9_HAVCR2	MDK_SORL1	PDCD1_CD274	PLAUR_a4b1 complex	TNFRSF10B_TNFSF10
PLXNB2_SEMA4D	XCR1_XCL2	XCR1_XCL2	LGALS9_SORL1	MIF_TNFRSF14	TNFRSF1B_GRN	PLA2G2A_a4b1 complex	MIF_TNFRSF14
CD72_SEMA4D	COL1A1_a1b1 complex	CLEC2B_KLRF1	TNFRSF10B_TNFSF10	BTLA_TNFRSF14	TNF_TNFRSF1A	ICAM1_aMb2 complex	BTLA_TNFRSF14
MIF_TNFRSF14	COL3A1_a1b1 complex	SEMA7A_a1b1 complex	MIF_TNFRSF14	SEMA4A_PLXND1	TNF_FAS	ICAM1_aLb2 complex	COPA_P2RY6
BTLA_TNFRSF14	COL1A2_a1b1 complex	PLAUR_a4b1 complex	BTLA_TNFRSF14	ANXA1_FPR1	TNF_TNFRSF1B	ICAM3_aLb2 complex	NAMPT_P2RY6
TNFSF9_TNFRSF9	COL6A1_a1b1 complex	PLA2G2A_a4b1 complex	SEMA4A_PLXND1	ANXA1_FPR3	TNF_RIPK1	F11R_aLb2 complex	HLA-E_KLRC1
HLA-E_KLRC1	COL6A2_a1b1 complex	ICAM1_aXb2 complex	ANXA1_FPR1	PTPRC_CD22	TNFSF10_RIPK1	CRTAM_CADM1	SELL_SELPLG
HLA-E_KLRC2	SEMA7A_a1b1 complex	ICAM1_aLb2 complex	ANXA1_FPR3	SELL_SELPLG	MIF_TNFRSF14	HLA-C_FAM3C	AXL_GAS6
SELL_SELPLG	PLAUR_a4b1 complex	ICAM3_aLb2 complex	AXL_GAS6	SPN_SIGLEC1	CXCR6_CXCL16	ICAM1_AREG	CD52_SIGLEC10
XCR1_XCL1	ICAM1_aMb2 complex	F11R_aLb2 complex	LTBR_LTB	AXL_GAS6	COPA_P2RY6	TNFRSF1B_GRN	LTBR_LTB
XCR1_XCL2	ICAM1_aXb2 complex	CRTAM_CADM1	PLAUR_a4b1 complex	ICAM1_aMb2 complex	NAMPT_P2RY6	ICAM1_SPN	ICAM1_aXb2 complex
COL1A1_a1b1 complex	ICAM3_aDb2 complex	HLA-C_FAM3C	ICAM1_aMb2 complex	ICAM1_aXb2 complex	CD2_CD58	ADRB2_VEGFB
COL3A1_a1b1 complex	ICAM1_aLb2 complex	ICAM1_AREG	ICAM1_aXb2 complex	IL1 receptor inhibitor_IL1A	CD28_CD80	CCL4_SLC7A1
COL1A2_a1b1 complex	ICAM3_aLb2 complex	TNFRSF1B_GRN	IL1 receptor inhibitor_IL1A	IL1 receptor inhibitor_IL1B	CD28_CD86	TNF_TNFRSF1A
COL6A1_a1b1 complex	F11R_aLb2 complex	ICAM1_SPN	IL1 receptor inhibitor_IL1B	IL1 receptor inhibitor_IL1RN	HLA-E_KLRC1	TNF_FAS
COL6A2_a1b1 complex	CRTAM_CADM1	CCL4_SLC7A1	IL1 receptor inhibitor_IL1RN	IL10 receptor_IL10	CD6_ALCAM	TNF_TNFRSF1B
SEMA7A_a1b1 complex	LGALS9_CD44	CSF1_SLC7A1	IL10 receptor_IL10	IL6 receptor_IL6	CD52_SIGLEC10	TNF_RIPK1
ICAM1_aMb2 complex	HLA-C_FAM3C	TNFSF10_RIPK1	IL6 receptor_IL6	HLA-DPA1_TNFSF9	CD94:NKG2A_HLA-E	TNFSF10_RIPK1
ICAM1_aXb2 complex	LAMP1_FAM3C	TNFSF14_LTBR	HLA-DPA1_TNFSF9	CADM1_CADM1	IL15 receptor_IL15	TNFSF14_LTBR
ICAM3_aDb2 complex	KIR2DL3_FAM3C	TNFSF14_TNFRSF14	CADM1_CADM1	SPP1_CD44	TGFB1_TGFbeta receptor1	TNFSF14_TNFRSF14
ICAM1_aLb2 complex	TNFRSF1B_GRN	CD160_TNFRSF14	SPP1_CD44	LGALS9_CD44	IFNG_Type II IFNR	CD160_TNFRSF14
ICAM3_aLb2 complex	CCL4_SLC7A1	MIF_TNFRSF14	LGALS9_CD44	SPP1_PTGER4		MIF_TNFRSF14
F11R_aLb2 complex	CSF1_SLC7A1	CXCR6_CXCL16	SPP1_PTGER4	HLA-C_FAM3C		NCR3_BAG6
CRTAM_CADM1	TNFSF10_RIPK1	NCR3_BAG6	HLA-C_FAM3C	LAMP1_FAM3C		COPA_P2RY6
LGALS9_CD44	LGALS9_CD47	COPA_P2RY6	CD80_CD274	CD74_MIF		NAMPT_P2RY6
HLA-C_FAM3C	LGALS9_SLC1A5	NAMPT_P2RY6	CD74_MIF	ICAM1_AREG		CD2_CD58
LAMP1_FAM3C	LGALS9_HAVCR2	CD2_CD58	ICAM1_AREG	TNFRSF1A_GRN		HLA-E_KLRC1
KIR2DL3_FAM3C	JAG1_NOTCH2	HLA-E_KLRC1	TNFRSF1A_GRN	TNFRSF1B_GRN		CD6_ALCAM
TNFRSF1B_GRN	TNFSF14_LTBR	CD52_SIGLEC10	TNFRSF1B_GRN	CD74_COPA		CD52_SIGLEC10
ICAM1_SPN	TNFSF14_TNFRSF14	ICAM1_aXb2 complex	CD74_COPA	HLA-DPB1_TNFSF13B		ICAM1_aXb2 complex
CSF1_SLC7A1	MIF_TNFRSF14	CD94:NKG2A_HLA-E	HLA-DPB1_TNFSF13B	TFRC_TNFSF13B		CD94:NKG2A_HLA-E
TNFSF10_RIPK1	NCR3_BAG6	CD94:NKG2C_HLA-E	TFRC_TNFSF13B	CD40_TNFSF13B		CD94:NKG2C_HLA-E
LGALS9_CD47	COPA_P2RY6	IL15 receptor_IL15	CD40_TNFSF13B	CD74_APP		IL15 receptor_IL15
LGALS9_SLC1A5	NAMPT_P2RY6	TGFB1_TGFbeta receptor1	CD74_APP	ICAM1_SPN		TGFB1_TGFbeta receptor1
LGALS9_HAVCR2	CD2_CD58	IFNG_Type II IFNR	ICAM1_SPN	NRP1_VEGFB		IFNG_Type II IFNR
JAG1_NOTCH2	HLA-E_KLRC1		ADRB2_VEGFB	ADRB2_VEGFB
MIF_TNFRSF14	CD52_SIGLEC10		CCL4_SLC7A1	CCL4_SLC7A1
NCR3_BAG6	CD94:NKG2A_HLA-E		TNF_TNFRSF1A	TNF_TNFRSF1A
COPA_P2RY6	CD94:NKG2C_HLA-E		TNF_FAS	TNF_FAS
CD2_CD58	IL15 receptor_IL15		TNF_TNFRSF1B	TNF_TNFRSF1B
HLA-E_KLRC1	TGFB1_TGFbeta receptor1		TNF_RIPK1	TNF_RIPK1
CD52_SIGLEC10			CCL3L3_DPP4	CCL3L3_DPP4
CD94:NKG2A_HLA-E			CCL22_DPP4	CXCL2_DPP4
CD94:NKG2C_HLA-E			CXCL2_DPP4	LGALS9_CD47
IL15 receptor_IL15			LGALS9_CD47	SIRPA_CD47
TGFB1_TGFbeta receptor1			SIRPA_CD47	LGALS9_SLC1A5
			LGALS9_SLC1A5	LGALS9_HAVCR2
			LGALS9_HAVCR2	TNFRSF10B_TNFSF10
			TNFRSF10B_TNFSF10	TNFSF12_TNFRSF12A
			MIF_TNFRSF14	COPA_P2RY6
			TNFSF12_TNFRSF12A	NAMPT_P2RY6
			PLXNC1_SEMA7A	HLA-E_KLRC1
			COPA_P2RY6	FPR3_HEBP1
			NAMPT_P2RY6	AXL_GAS6
			HLA-E_KLRC1	MERTK_GAS6
			SELL_SELPLG	PLA2G2A_a5b1 complex
			FPR3_HEBP1	ICAM1_aXb2 complex
			AXL_GAS6
			CD52_SIGLEC10
			LTBR_LTB
			FN1_a5b1 complex
			ICAM1_aXb2 complex

## Sheet: DC_RPL
DC|NK1	DC|NK2	DC|NK3	DC|mac1	DC|mac2	DC|T	DC|NKT	DC|DC
LGALS9_CD44	SPP1_CD44	SPP1_CD44	SPP1_CD44	CADM1_CADM1	SPP1_CD44	SPP1_CD44	HLA-DPA1_TNFSF9
HLA-C_FAM3C	LGALS9_CD44	LGALS9_CD44	LGALS9_CD44	SPP1_CD44	LGALS9_CD44	LGALS9_CD44	CADM1_CADM1
PDCD1_FAM3C	HLA-C_FAM3C	HLA-C_FAM3C	HLA-C_FAM3C	LGALS9_CD44	HLA-C_FAM3C	TGFB1_TGFBR3	CRTAM_CADM1
HLA-C_KIR2DL3	PDCD1_FAM3C	PDCD1_FAM3C	PGRMC2_CCL4L2	HLA-C_FAM3C	CD74_MIF	CD74_MIF	LGALS9_CD44
CD74_MIF	HLA-C_KIR2DL3	PGRMC2_CCL4L2	HLA-DPB1_NRG1	PGRMC2_CCL4L2	CD74_COPA	CD74_COPA	HLA-C_FAM3C
ICAM1_AREG	CD74_MIF	HLA-C_KIR2DL3	CD74_MIF	CD74_MIF	ICAM1_SPN	ICAM1_SPN	CD74_MIF
CD74_COPA	ICAM1_AREG	CD74_MIF	ICAM1_AREG	TNFRSF1A_GRN	ICAM1_ITGAL	ICAM1_ITGAL	ICAM1_AREG
ICAM1_SPN	CD74_COPA	ICAM1_AREG	TNFRSF1A_GRN	TNFRSF1B_GRN	FAM3C_CLEC2D	TNFRSF1A_FASLG	TNFRSF1A_GRN
ICAM1_ITGAL	ICAM1_SPN	CD74_COPA	TNFRSF1B_GRN	CD74_COPA	TNF_ICOS	TNFRSF10B_FASLG	TNFRSF1B_GRN
TNFRSF1A_FASLG	ICAM1_ITGAL	ICAM1_SPN	CD74_COPA	CD44_HBEGF	ICOSLG_ICOS	FAM3C_CLEC2D	CD74_COPA
TNFRSF10B_FASLG	TNFRSF1A_FASLG	ICAM1_ITGAL	CD44_HBEGF	HLA-DPB1_TNFSF13B	TNF_FAS	TNF_TNFRSF1B	HLA-DPB1_TNFSF13B
HLA-A_KIR3DL1	TNFRSF10B_FASLG	TNFRSF1A_FASLG	HLA-DPB1_TNFSF13B	TFRC_TNFSF13B	TNF_TNFRSF1B	LGALS9_CD47	TFRC_TNFSF13B
HLA-F_KIR3DL1	TNF_TNFRSF1B	TNFRSF10B_FASLG	TFRC_TNFSF13B	CD40_TNFSF13B	CXCR3_CCL20	LGALS9_SLC1A5	CD40_TNFSF13B
HLA-F_KIR3DL2	LGALS9_CD47	TNF_TNFRSF1B	CD40_TNFSF13B	CD74_APP	CCR6_CCL20	LGALS9_HAVCR2	CD74_APP
HLA-B_KIR3DL2	LGALS9_SLC1A5	LGALS9_CD47	CD74_APP	HLA-F_LILRB2	CCL22_DPP4	LGALS9_SORL1	ICAM1_SPN
HLA-F_LILRB1	LGALS9_HAVCR2	LGALS9_SLC1A5	ICAM1_SPN	CD1D_LILRB2	LGALS9_CD47	PLXNB2_SEMA4D	ICAM1_ITGAL
HLA-G_LILRB1	LGALS9_SORL1	LGALS9_HAVCR2	HLA-F_LILRB2	HLA-G_LILRB2	LGALS9_SLC1A5	CD72_SEMA4D	TNF_TNFRSF1A
GRN_SORT1	TNFRSF10B_TNFSF10	TNFRSF10B_TNFSF10	CD1D_LILRB2	HLA-F_LILRB1	LGALS9_SORL1	TNFSF14_TNFRSF14	TNF_TNFRSF1B
TNF_FAS	PLXNB2_SEMA4D	PLXNB2_SEMA4D	HLA-G_LILRB2	HLA-G_LILRB1	TNFRSF10B_TNFSF10	MIF_TNFRSF14	TNF_RIPK1
TNF_TNFRSF1B	CD72_SEMA4D	CD72_SEMA4D	HLA-F_LILRB1	TNF_NOTCH1	PLXNB2_SEMA4D	BTLA_TNFRSF14	CCL22_DPP4
TNF_RIPK1	MIF_TNFRSF14	TNFSF14_TNFRSF14	HLA-G_LILRB1	TNF_TNFRSF1A	CD72_SEMA4D	TNFSF9_TNFRSF9	LGALS9_CD47
LGALS9_CD47	BTLA_TNFRSF14	MIF_TNFRSF14	TNF_TNFRSF1A	TNF_TNFRSF1B	TNFSF14_TNFRSF14	HLA-E_KLRC1	LGALS9_SLC1A5
LGALS9_SLC1A5	HLA-E_KLRC1	BTLA_TNFRSF14	TNF_TNFRSF1B	TNF_RIPK1	MIF_TNFRSF14	HLA-E_KLRC2	LGALS9_HAVCR2
LGALS9_HAVCR2	HLA-E_KLRC2	HLA-E_KLRC1	CXCR3_CCL20	CXCR3_CCL20	BTLA_TNFRSF14	XCR1_XCL2	LGALS9_MRC2
LGALS9_SORL1	XCR1_XCL1	HLA-E_KLRC2	CCR6_CCL20	CCR6_CCL20	TNFSF9_TNFRSF9	CLEC2B_KLRF1	TNFRSF10B_TNFSF10
TNFRSF10B_TNFSF10	XCR1_XCL2	LTBR_LTB	LGALS9_LRP1	DPP4_CXCL12	HLA-E_KLRC1	PLAUR_a4b1 complex	MIF_TNFRSF14
PLXNB2_SEMA4D	CLEC2B_KLRF1	XCR1_XCL1	LGALS9_CD47	LGALS9_LRP1	FLT3_FLT3LG	VCAM1_a4b1 complex	BTLA_TNFRSF14
CD72_SEMA4D	SEMA7A_a1b1 complex	XCR1_XCL2	LGALS9_SLC1A5	LGALS9_CD47	LTBR_LTB	VCAM1_a4b7 complex	NAMPT_P2RY6
MIF_TNFRSF14	ICAM1_aMb2 complex	CLEC2B_KLRF1	LGALS9_HAVCR2	LGALS9_SLC1A5	PLAUR_a4b1 complex	ICAM1_aMb2 complex	CD2_CD58
BTLA_TNFRSF14	ICAM1_aXb2 complex	SEMA7A_a1b1 complex	LGALS9_SORL1	LGALS9_HAVCR2	VCAM1_a4b1 complex	CD94:NKG2A_HLA-E	HLA-E_KLRC1
CD48_CD244	VCAM1_aDb2 complex	PLAUR_a4b1 complex	TNFRSF10B_TNFSF10	LGALS9_SORL1	VCAM1_a4b7 complex	CD94:NKG2C_HLA-E	HLA-E_KLRC2
HLA-E_KLRC1	ICAM3_aDb2 complex	VCAM1_a4b1 complex	PLXNB2_SEMA4D	TNFRSF10B_TNFSF10	CD94:NKG2A_HLA-E	ICAM1_aLb2 complex	AXL_GAS6
HLA-E_KLRC2	CD94:NKG2A_HLA-E	VCAM1_a4b7 complex	CD72_SEMA4D	CD72_SEMA4D	CD94:NKG2C_HLA-E	ICAM3_aLb2 complex	CD52_SIGLEC10
XCR1_XCL1	CD94:NKG2C_HLA-E	ICAM1_aXb2 complex	MIF_TNFRSF14	TNFSF14_TNFRSF14	ICAM1_aLb2 complex	F11R_aLb2 complex	LTBR_LTB
XCR1_XCL2	ICAM1_aLb2 complex	CD94:NKG2A_HLA-E	BTLA_TNFRSF14	MIF_TNFRSF14	ICAM3_aLb2 complex	HLA-DPA1_TNFSF9	ESAM_ESAM
CLEC2B_KLRF1	ICAM3_aLb2 complex	CD94:NKG2C_HLA-E	ANXA1_FPR1	BTLA_TNFRSF14	F11R_aLb2 complex	CRTAM_CADM1	PLAUR_a4b1 complex
SEMA7A_a1b1 complex	F11R_aLb2 complex	ICAM1_aLb2 complex	ANXA1_FPR3	SEMA4A_PLXND1	HLA-DPA1_TNFSF9	HLA-C_FAM3C	VCAM1_a4b1 complex
ICAM1_aMb2 complex	GMCSFR_CSF2	ICAM3_aLb2 complex	ANXA1_FPR2	ICAM3_CD209	CRTAM_CADM1	LAMP1_FAM3C	VCAM1_a4b7 complex
ICAM1_aXb2 complex	CRTAM_CADM1	F11R_aLb2 complex	CD2_CD58	ANXA1_FPR1	HLA-C_FAM3C	CD74_MIF	ICAM1_aXb2 complex
VCAM1_aDb2 complex	LGALS9_CD44	HLA-DPA1_TNFSF9	HLA-E_KLRC1	ANXA1_FPR3	PDCD1_FAM3C	ICAM1_AREG	CD94:NKG2A_HLA-E
ICAM3_aDb2 complex	HLA-C_FAM3C	CRTAM_CADM1	PLAUR_a4b1 complex	PTPRC_MRC1	CD74_MIF	TNFRSF1B_GRN	CD94:NKG2C_HLA-E
CD94:NKG2A_HLA-E	LAMP1_FAM3C	LGALS9_CD44	VCAM1_a4b1 complex	HLA-E_KLRC1	TNFRSF1B_GRN	CD74_COPA	ICAM1_aLb2 complex
CD94:NKG2C_HLA-E	KIR2DL3_FAM3C	HLA-C_FAM3C	VCAM1_a4b7 complex	SPN_SIGLEC1	CD74_COPA	HLA-DPB1_TNFSF13B	ICAM3_aLb2 complex
ICAM1_aLb2 complex	PGRMC2_CCL4L2	PGRMC2_CCL4L2	ICAM1_aMb2 complex	AXL_GAS6	HLA-DPB1_TNFSF13B	TFRC_TNFSF13B
ICAM3_aLb2 complex	CD74_MIF	CD74_MIF	ICAM1_aXb2 complex	CD52_SIGLEC10	TFRC_TNFSF13B	CD74_APP
F11R_aLb2 complex	ICAM1_AREG	ICAM1_AREG	CD94:NKG2A_HLA-E	ICAM1_aMb2 complex	CD74_APP	ICAM1_SPN
CRTAM_CADM1	TNFRSF1B_GRN	TNFRSF1B_GRN	CD94:NKG2C_HLA-E	ICAM1_aXb2 complex	ICAM1_SPN	ICAM1_ITGAL
LGALS9_CD44	TFRC_TNFSF13B	CD74_COPA	IL1 receptor inhibitor_IL1A	CD94:NKG2A_HLA-E	CCL4_SLC7A1	ADRB2_VEGFB
HLA-C_FAM3C	ICAM1_SPN	HLA-DPB1_TNFSF13B	IL1 receptor inhibitor_IL1B	CD94:NKG2C_HLA-E	TNF_TNFRSF1A	CCL4_SLC7A1
LAMP1_FAM3C	ICAM1_ITGAL	TFRC_TNFSF13B	IL1 receptor inhibitor_IL1RN	IL1 receptor inhibitor_IL1A	TNF_TNFRSF1B	TNF_TNFRSF1A
KIR2DL3_FAM3C	CCL4_SLC7A1	CD74_APP	IL10 receptor_IL10	IL1 receptor inhibitor_IL1B	TNF_RIPK1	TNF_TNFRSF1B
PGRMC2_CCL4L2	CSF1_SLC7A1	ICAM1_SPN	IL6 receptor_IL6	IL1 receptor inhibitor_IL1RN	TNFSF10_RIPK1	TNF_RIPK1
ICAM1_AREG	TNF_TNFRSF1A	ICAM1_ITGAL	IFNG_Type II IFNR	IL10 receptor_IL10	TNFSF14_LTBR	TNFSF14_LTBR
TNFRSF1B_GRN	TNF_TNFRSF1B	CCL4_SLC7A1	HLA-DPA1_TNFSF9	IL6 receptor_IL6	TNFSF14_TNFRSF14	TNFSF14_TNFRSF14
ICAM1_SPN	TNF_RIPK1	CSF1_SLC7A1	SPP1_CD44	HLA-DPA1_TNFSF9	MIF_TNFRSF14	CD160_TNFRSF14
ICAM1_ITGAL	TNFSF10_RIPK1	TNF_TNFRSF1A	LGALS9_CD44	CADM1_CADM1	CXCR6_CXCL16	MIF_TNFRSF14
CCL4_SLC7A1	LGALS9_CD47	TNF_TNFRSF1B	SPP1_PTGER4	CRTAM_CADM1	COPA_P2RY6	NCR3_BAG6
CSF1_SLC7A1	LGALS9_SLC1A5	TNF_RIPK1	HLA-C_FAM3C	SPP1_CD44	NAMPT_P2RY6	COPA_P2RY6
TNF_TNFRSF1A	LGALS9_HAVCR2	TNFSF10_RIPK1	CD74_MIF	LGALS9_CD44	CD2_CD58	NAMPT_P2RY6
TNF_TNFRSF1B	LGALS9_MRC2	LGALS9_CD47	ICAM1_AREG	SPP1_PTGER4	CD28_CD80	CD2_CD58
TNF_RIPK1	TNFSF14_LTBR	LGALS9_SLC1A5	TNFRSF1A_GRN	HLA-C_FAM3C	CD28_CD86	HLA-E_KLRC1
TNFSF10_RIPK1	TNFSF14_TNFRSF14	LGALS9_HAVCR2	TNFRSF1B_GRN	LAMP1_FAM3C	HLA-E_KLRC1	HLA-E_KLRC2
LGALS9_CD47	MIF_TNFRSF14	LGALS9_MRC2	CD74_COPA	CD74_MIF	HLA-E_KLRC2	CD6_ALCAM
LGALS9_SLC1A5	NCR3_BAG6	TNFSF14_LTBR	HLA-DPB1_TNFSF13B	ICAM1_AREG	CD6_ALCAM	CD52_SIGLEC10
LGALS9_HAVCR2	COPA_P2RY6	TNFSF14_TNFRSF14	TFRC_TNFSF13B	TNFRSF1A_GRN	CD52_SIGLEC10	ICAM1_aXb2 complex
LGALS9_MRC2	NAMPT_P2RY6	CD160_TNFRSF14	CD40_TNFSF13B	TNFRSF1B_GRN	CD8 receptor_LCK	CD8 receptor_LCK
TNFRSF10B_TNFSF10	CD2_CD58	MIF_TNFRSF14	CD74_APP	CD74_COPA	CD94:NKG2A_HLA-E	CD94:NKG2A_HLA-E
MIF_TNFRSF14	HLA-E_KLRC1	NCR3_BAG6	ICAM1_SPN	HLA-DPB1_TNFSF13B	ICAM2_aLb2 complex	CD94:NKG2C_HLA-E
NCR3_BAG6	HLA-E_KLRC2	COPA_P2RY6	ICAM1_ITGAL	TFRC_TNFSF13B	ICAM3_aLb2 complex	ICAM1_aLb2 complex
COPA_P2RY6	CD52_SIGLEC10	NAMPT_P2RY6	FLT1_VEGFB	CD40_TNFSF13B	TGFB1_TGFbeta receptor1	ICAM2_aLb2 complex
CD2_CD58	ICAM1_aXb2 complex	CD2_CD58	ADRB2_VEGFB	CD74_APP	IFNG_Type II IFNR	ICAM3_aLb2 complex
HLA-E_KLRC1	CD94:NKG2A_HLA-E	HLA-E_KLRC1	CCL4_SLC7A1	ICAM1_SPN		TGFB1_TGFbeta receptor1
HLA-E_KLRC2	CD94:NKG2C_HLA-E	HLA-E_KLRC2	TNF_TNFRSF1A	ICAM1_ITGAL		IFNG_Type II IFNR
CD52_SIGLEC10	ICAM1_aLb2 complex	CD6_ALCAM	TNF_TNFRSF1B	NRP1_VEGFB
ICAM1_aXb2 complex	ICAM3_aLb2 complex	CD52_SIGLEC10	TNF_RIPK1	ADRB2_VEGFB
CD94:NKG2A_HLA-E	TGFB1_TGFbeta receptor1	ICAM1_aXb2 complex	TNFSF10_RIPK1	CCL4_SLC7A1
CD94:NKG2C_HLA-E	IFNG_Type II IFNR	CD94:NKG2A_HLA-E	CCL3L3_DPP4	TNF_TNFRSF1A
ICAM1_aLb2 complex		CD94:NKG2C_HLA-E	CXCL2_DPP4	TNF_TNFRSF1B
ICAM3_aLb2 complex		ICAM1_aLb2 complex	LGALS9_CD47	TNF_RIPK1
TGFB1_TGFbeta receptor1		ICAM3_aLb2 complex	SIRPA_CD47	TNFSF10_RIPK1
IFNG_Type II IFNR		TGFB1_TGFbeta receptor1	LGALS9_SLC1A5	CCL3L3_DPP4
		IFNG_Type II IFNR	LGALS9_HAVCR2	CXCL2_DPP4
			LGALS9_MRC2	CXCL12_CXCR3
			TNFRSF10B_TNFSF10	LGALS9_CD47
			TNFSF14_LTBR	SIRPA_CD47
			TNFSF14_TNFRSF14	LGALS9_SLC1A5
			MIF_TNFRSF14	LGALS9_HAVCR2
			NRG1_NETO2	LGALS9_MRC2
			PTGIR_GHRL	TNFRSF10B_TNFSF10
			COPA_P2RY6	CD72_SEMA4D
			NAMPT_P2RY6	MIF_TNFRSF14
			CD2_CD58	CXCL12_CXCR4
			HLA-E_KLRC1	TNFSF12_TNFRSF12A
			HLA-E_KLRC2	COPA_P2RY6
			SELL_SELPLG	NAMPT_P2RY6
			FPR3_HEBP1	ADORA3_ENTPD1
			AXL_GAS6	CD2_CD58
			CD52_SIGLEC10	HLA-E_KLRC1
			LTBR_LTB	HLA-E_KLRC2
			FN1_a4b1 complex	FPR3_HEBP1
			SPP1_a4b1 complex	AXL_GAS6
			PLAUR_a4b1 complex	MERTK_GAS6
			FN1_a4b7 complex	LTBR_LTB
			FN1_a5b1 complex	SPP1_a4b1 complex
			ICAM1_aXb2 complex	PLAUR_a4b1 complex
			CD94:NKG2A_HLA-E	ICAM1_aXb2 complex
			ICAM1_aLb2 complex	CD94:NKG2A_HLA-E
			ICAM2_aLb2 complex	ICAM1_aLb2 complex
			ICAM3_aLb2 complex	ICAM2_aLb2 complex
			TGFB1_TGFbeta receptor1	ICAM4_aLb2 complex
			IFNG_Type II IFNR	TGFB1_TGFbeta receptor1
				IFNG_Type II IFNR

## Sheet: mac1_Ctrl
mac1|NK1	mac1|NK2	mac1|NK3	mac1|mac1	mac1|mac2	mac1|T	mac1|NKT	mac1|DC
SPP1_CD44	SPP1_CD44	SPP1_CD44	CADM1_CADM1	CADM1_CADM1	SPP1_CD44	SPP1_CD44	HLA-DPA1_TNFSF9
SPP1_PTGER4	LGALS9_CD44	LGALS9_CD44	SPP1_CD44	SPP1_CD44	LGALS9_CD44	LGALS9_CD44	CADM1_CADM1
HLA-C_FAM3C	SPP1_PTGER4	SPP1_PTGER4	LGALS9_CD44	LGALS9_CD44	SPP1_PTGER4	SPP1_PTGER4	SPP1_CD44
LAMP1_FAM3C	HLA-C_FAM3C	HLA-C_FAM3C	SPP1_PTGER4	SPP1_PTGER4	CD74_MIF	CD74_MIF	LGALS9_CD44
HLA-C_KIR2DL3	LAMP1_FAM3C	LAMP1_FAM3C	HLA-C_FAM3C	HLA-C_FAM3C	CD74_COPA	TNFRSF1B_GRN	SPP1_PTGER4
CD74_MIF	HLA-C_KIR2DL3	CD74_MIF	CD80_CD274	CD74_MIF	ICAM1_SPN	CD74_COPA	HLA-C_FAM3C
TNFRSF1B_GRN	CD74_MIF	ICAM1_AREG	CD74_MIF	TNFRSF1A_GRN	FAM3C_CLEC2D	ICAM1_SPN	CD80_CD274
CD74_COPA	ICAM1_AREG	CD74_COPA	ICAM1_AREG	TNFRSF1B_GRN	TNF_ICOS	ICAM1_ITGAL	CD74_MIF
ICAM1_SPN	CD74_COPA	ICAM1_SPN	TNFRSF1A_GRN	CD74_COPA	ICOSLG_ICOS	TNFRSF1A_FASLG	ICAM1_AREG
ICAM1_ITGAL	ICAM1_SPN	ICAM1_ITGAL	TNFRSF1B_GRN	CD44_HBEGF	TNF_FAS	TNFRSF10B_FASLG	TNFRSF1A_GRN
TNFRSF1A_FASLG	ICAM1_ITGAL	TNFRSF1A_FASLG	CD74_COPA	HLA-DPB1_TNFSF13B	TNF_TNFRSF1B	FAS_FASLG	TNFRSF1B_GRN
TNFRSF10B_FASLG	TNFRSF1A_FASLG	TNFRSF10B_FASLG	CD44_HBEGF	TFRC_TNFSF13B	LGALS9_CD47	FAM3C_CLEC2D	CD74_COPA
FAS_FASLG	TNFRSF10B_FASLG	FAS_FASLG	HLA-DPB1_TNFSF13B	CD40_TNFSF13B	SIRPA_CD47	TNF_TNFRSF1B	HLA-DPB1_TNFSF13B
HLA-A_KIR3DL1	FAS_FASLG	TNF_TNFRSF1B	TFRC_TNFSF13B	CD74_APP	LGALS9_SLC1A5	LGALS9_CD47	TFRC_TNFSF13B
HLA-F_KIR3DL1	TNF_TNFRSF1B	LGALS9_CD47	CD40_TNFSF13B	NRP2_VEGFA	TNFRSF10B_TNFSF10	SIRPA_CD47	CD40_TNFSF13B
HLA-F_KIR3DL2	CD46_JAG1	SIRPA_CD47	CD74_APP	HLA-F_LILRB2	PLXNB2_SEMA4D	LGALS9_SLC1A5	CD74_APP
HLA-B_KIR3DL2	LGALS9_CD47	LGALS9_SLC1A5	ICAM1_SPN	CD1D_LILRB2	CD72_SEMA4D	LGALS9_HAVCR2	ICAM1_SPN
HLA-F_LILRB1	SIRPA_CD47	LGALS9_HAVCR2	NRP2_VEGFA	HLA-F_LILRB1	MIF_TNFRSF14	LGALS9_SORL1	ADRB2_VEGFB
GRN_SORT1	LGALS9_SLC1A5	LGALS9_SORL1	ADRB2_VEGFB	TNF_TNFRSF1A	TNFSF12_TNFRSF25	TNFRSF10B_TNFSF10	CCL4_SLC7A1
COPA_SORT1	LGALS9_HAVCR2	TNFRSF10B_TNFSF10	HLA-F_LILRB2	TNF_FAS	ALOX5_ALOX5AP	PLXNB2_SEMA4D	TNF_TNFRSF1A
TNF_FAS	LGALS9_SORL1	PLXNB2_SEMA4D	CD1D_LILRB2	TNF_TNFRSF1B	HLA-E_KLRC1	CD72_SEMA4D	TNF_FAS
TNF_TNFRSF1B	TNFRSF10B_TNFSF10	CD72_SEMA4D	HLA-F_LILRB1	CCL3_CCR1	SELL_SELPLG	MIF_TNFRSF14	TNF_TNFRSF1B
TNF_RIPK1	PLXNB2_SEMA4D	MIF_TNFRSF14	TNF_TNFRSF1A	CCL3L3_CCR1	LTBR_LTB	IL1B_ADRB2	TNF_RIPK1
CD46_JAG1	CD72_SEMA4D	CSF1R_CSF1	TNF_FAS	LGALS9_LRP1	FN1_a4b1 complex	ALOX5_ALOX5AP	CCL3L3_DPP4
LGALS9_CD47	MIF_TNFRSF14	ALOX5_ALOX5AP	TNF_TNFRSF1B	PDGFB_LRP1	SPP1_a4b1 complex	HLA-E_KLRC1	CCL22_DPP4
SIRPA_CD47	CSF1R_CSF1	HLA-E_KLRC1	LGALS9_LRP1	LGALS9_CD47	PLAUR_a4b1 complex	HLA-E_KLRC2	CXCL2_DPP4
LGALS9_SLC1A5	ALOX5_ALOX5AP	HLA-E_KLRC2	PDGFB_LRP1	SIRPA_CD47	PLA2G2A_a4b1 complex	SELL_SELPLG	LGALS9_CD47
LGALS9_HAVCR2	HLA-E_KLRC1	SELL_SELPLG	LGALS9_CD47	LGALS9_SLC1A5	FN1_a4b7 complex	CLEC2B_KLRF1	SIRPA_CD47
LGALS9_SORL1	HLA-E_KLRC2	LTBR_LTB	SIRPA_CD47	LGALS9_HAVCR2	CRTAM_CADM1	FN1_a4b1 complex	LGALS9_SLC1A5
MDK_SORL1	SELL_SELPLG	CLEC2B_KLRF1	LGALS9_SLC1A5	LGALS9_SORL1	HLA-C_FAM3C	SPP1_a4b1 complex	LGALS9_HAVCR2
TNFRSF10B_TNFSF10	COL1A1_a1b1 complex	FN1_a4b1 complex	LGALS9_HAVCR2	MDK_SORL1	PDCD1_FAM3C	PLAUR_a4b1 complex	TNFRSF10B_TNFSF10
PLXNB2_SEMA4D	COL3A1_a1b1 complex	SPP1_a4b1 complex	LGALS9_SORL1	MIF_TNFRSF14	PGRMC2_CCL4L2	PLA2G2A_a4b1 complex	MIF_TNFRSF14
CD72_SEMA4D	COL1A2_a1b1 complex	PLAUR_a4b1 complex	MIF_TNFRSF14	SEMA4A_PLXND1	PDCD1_CD274	FN1_a4b7 complex	TNFSF12_TNFRSF12A
MIF_TNFRSF14	COL6A1_a1b1 complex	PLA2G2A_a4b1 complex	SEMA4A_PLXND1	TNFSF12_TNFRSF12A	TNFRSF1B_GRN	FN1_a5b1 complex	PLXNC1_SEMA7A
CSF1R_CSF1	COL6A2_a1b1 complex	FN1_a4b7 complex	TNFSF12_TNFRSF12A	C3_C3AR1	CD44_HBEGF	ICAM1_aMb2 complex	COPA_P2RY6
HLA-E_KLRC1	FN1_a4b1 complex	ICAM1_aXb2 complex	C3_C3AR1	IL1B_ADRB2	HLA-F_LILRB2	C3_aMb2 complex	NAMPT_P2RY6
HLA-E_KLRC2	SPP1_a4b1 complex	ICAM1_aLb2 complex	IL1B_ADRB2	ANXA1_FPR1	HLA-F_LILRB1	ICAM1_aLb2 complex	HLA-E_KLRC1
SELL_SELPLG	PLAUR_a4b1 complex	ICAM3_aLb2 complex	ANXA1_FPR1	ANXA1_FPR3	TNF_TNFRSF1A	ICAM3_aLb2 complex	SELL_SELPLG
COL1A1_a1b1 complex	FN1_a4b7 complex	F11R_aLb2 complex	ANXA1_FPR3	PTPRC_CD22	TNF_FAS	F11R_aLb2 complex	FPR3_HEBP1
COL3A1_a1b1 complex	FN1_a5b1 complex	CRTAM_CADM1	ALOX5_ALOX5AP	ALOX5_ALOX5AP	TNF_TNFRSF1B	CRTAM_CADM1	AXL_GAS6
COL1A2_a1b1 complex	ICAM1_aMb2 complex	HLA-C_FAM3C	CD99_PILRA	SELL_SELPLG	CXCR3_CCL20	HLA-C_FAM3C	CD52_SIGLEC10
COL6A1_a1b1 complex	C3_aMb2 complex	PGRMC2_CCL4L2	FPR3_HEBP1	CD99_PILRA	CCR6_CCL20	PGRMC2_CCL4L2	LTBR_LTB
COL6A2_a1b1 complex	ICAM1_aXb2 complex	ICAM1_AREG	AXL_GAS6	SPN_SIGLEC1	MIF_TNFRSF14	ICAM1_AREG	FN1_a5b1 complex
FN1_a5b1 complex	ICAM3_aDb2 complex	TNFRSF1B_GRN	CD52_SIGLEC10	AXL_GAS6	CXCR6_CXCL16	TNFRSF1B_GRN	ICAM1_aXb2 complex
FN1_aVb5 complex	ICAM1_aLb2 complex	CD44_HBEGF	LTBR_LTB	CD52_SIGLEC10	ANXA1_FPR1	CD44_HBEGF	CADM1_CADM1
ICAM1_aMb2 complex	ICAM3_aLb2 complex	ICAM1_SPN	LAIR1_LILRB4	LAIR1_LILRB4	ANXA1_FPR3	ICAM1_SPN	LGALS9_CD44
C3_aMb2 complex	F11R_aLb2 complex	HLA-F_LILRB2	FN1_a4b1 complex	FN1_a5b1 complex	CD2_CD58	ADRB2_VEGFB	HLA-C_FAM3C
ICAM1_aXb2 complex	CRTAM_CADM1	HLA-F_LILRB1	SPP1_a4b1 complex	PLA2G2A_a5b1 complex	CD28_CD80	HLA-F_LILRB2	CD80_CD274
ICAM3_aDb2 complex	LGALS9_CD44	CXCR3_CCL20	PLAUR_a4b1 complex	FN1_aVb1 complex	CD28_CD86	HLA-F_LILRB1	CD74_MIF
ICAM1_aLb2 complex	HLA-C_FAM3C	TNFSF14_LTBR	FN1_a4b7 complex	FN1_aVb5 complex	CD99_PILRA	TNF_TNFRSF1A	ICAM1_AREG
ICAM3_aLb2 complex	LAMP1_FAM3C	TNFSF14_TNFRSF14	FN1_a5b1 complex	ICAM1_aMb2 complex	CD6_ALCAM	TNF_FAS	TNFRSF1A_GRN
F11R_aLb2 complex	KIR2DL3_FAM3C	CD160_TNFRSF14	PLA2G2A_a5b1 complex	C3_aMb2 complex	CD52_SIGLEC10	TNF_TNFRSF1B	TNFRSF1B_GRN
CRTAM_CADM1	PGRMC2_CCL4L2	MIF_TNFRSF14	FN1_aVb1 complex	ICAM1_aXb2 complex	CD94:NKG2A_HLA-E	CXCR3_CCL20	CD74_COPA
LGALS9_CD44	ICAM1_AREG	CXCR6_CXCL16	ICAM1_aMb2 complex	IL1 receptor inhibitor_IL1A	IL15 receptor_IL15	TNFSF14_LTBR	CD44_HBEGF
HLA-C_FAM3C	TNFRSF1B_GRN	NCR3_BAG6	C3_aMb2 complex	IL1 receptor inhibitor_IL1B	TGFB1_TGFbeta receptor1	TNFSF14_TNFRSF14	HLA-DPB1_TNFSF13B
LAMP1_FAM3C	CD44_HBEGF	CSF1_SIRPA	ICAM1_aXb2 complex	IL1 receptor inhibitor_IL1RN	IFNG_Type II IFNR	CD160_TNFRSF14	TFRC_TNFSF13B
KIR2DL3_FAM3C	HLA-F_LILRB2	ANXA1_FPR1	IL1 receptor inhibitor_IL1A	IL10 receptor_IL10		MIF_TNFRSF14	CD40_TNFSF13B
PGRMC2_CCL4L2	HLA-F_LILRB1	ANXA1_FPR3	IL1 receptor inhibitor_IL1B	IL6 receptor_IL6		NCR3_BAG6	CD74_APP
ICAM1_AREG	CXCR3_CCL20	CD2_CD58	IL1 receptor inhibitor_IL1RN	CADM1_CADM1		ANXA1_FPR1	ICAM1_SPN
TNFRSF1B_GRN	LGALS9_LRP1	CD99_PILRA	IL10 receptor_IL10	SPP1_CD44		ANXA1_FPR3	HLA-F_LILRB2
HLA-F_LILRB2	LGALS9_CD47	CD52_SIGLEC10	IL6 receptor_IL6	LGALS9_CD44		CD2_CD58	HLA-G_LILRB2
HLA-F_LILRB1	LGALS9_HAVCR2	ICAM1_aMb2 complex		SPP1_PTGER4		CD99_PILRA	HLA-F_LILRB1
CXCR3_CCL20	LGALS9_SORL1	ICAM1_aXb2 complex		HLA-C_FAM3C		CD6_ALCAM	HLA-G_LILRB1
LGALS9_LRP1	JAG1_NOTCH2	CD94:NKG2A_HLA-E		LAMP1_FAM3C		CD52_SIGLEC10	TNF_TNFRSF1A
LGALS9_CD47	TNFSF14_LTBR	CD94:NKG2C_HLA-E		CD74_MIF		ICAM1_aMb2 complex	TNF_FAS
LGALS9_SLC1A5	TNFSF14_TNFRSF14	IL15 receptor_IL15		ICAM1_AREG		ICAM1_aXb2 complex	TNF_TNFRSF1B
LGALS9_HAVCR2	MIF_TNFRSF14	TGFB1_TGFbeta receptor1		TNFRSF1A_GRN		CD94:NKG2A_HLA-E	CXCR3_CCL20
LGALS9_SORL1	NCR3_BAG6	IFNG_Type II IFNR		TNFRSF1B_GRN		CD94:NKG2C_HLA-E	LGALS9_LRP1
JAG1_NOTCH2	CSF1_SIRPA			CD74_COPA		IL15 receptor_IL15	LGALS9_CD47
MIF_TNFRSF14	ANXA1_FPR1			CD44_HBEGF		IL18 receptor_IL18	LGALS9_SLC1A5
NCR3_BAG6	ANXA1_FPR3			HLA-DPB1_TNFSF13B		TGFB1_TGFbeta receptor1	LGALS9_HAVCR2
CSF1_SIRPA	CSF2_CSF1R			TFRC_TNFSF13B		IFNG_Type II IFNR	LGALS9_SORL1
CD2_CD58	CD2_CD58			CD40_TNFSF13B			TNFRSF10B_TNFSF10
CD99_PILRA	CD99_PILRA			CD74_APP			MIF_TNFRSF14
CD52_SIGLEC10	CD52_SIGLEC10			ICAM1_SPN			BTLA_TNFRSF14
ICAM1_aXb2 complex	ICAM1_aXb2 complex			NRP1_VEGFA			SEMA4A_PLXND1
CD94:NKG2A_HLA-E	CD94:NKG2A_HLA-E			NRP2_VEGFA			ANXA1_FPR1
CD94:NKG2C_HLA-E	CD94:NKG2C_HLA-E			NRP1_VEGFB			ANXA1_FPR3
IL15 receptor_IL15	IL15 receptor_IL15			ADRB2_VEGFB			AXL_GAS6
TGFB1_TGFbeta receptor1	TGFB1_TGFbeta receptor1			HLA-F_LILRB2			LTBR_LTB
				HLA-F_LILRB1			PLAUR_a4b1 complex
				TNF_TNFRSF1A			ICAM1_aMb2 complex
				TNF_FAS			ICAM1_aXb2 complex
				TNF_TNFRSF1B			IL1 receptor inhibitor_IL1A
				LGALS9_LRP1			IL1 receptor inhibitor_IL1B
				PDGFB_LRP1			IL1 receptor inhibitor_IL1RN
				LGALS9_CD47			IL10 receptor_IL10
				SIRPA_CD47			IL6 receptor_IL6
				LGALS9_SLC1A5
				LGALS9_HAVCR2
				LGALS9_SORL1
				TNFRSF10B_TNFSF10
				TNFSF12_TNFRSF12A
				C3_C3AR1
				IL1B_ADRB2
				ANXA1_FPR1
				ANXA1_FPR3
				ALOX5_ALOX5AP
				CD99_PILRA
				FPR3_HEBP1
				AXL_GAS6
				MERTK_GAS6
				LAIR1_LILRB4
				SPP1_a4b1 complex
				PLAUR_a4b1 complex
				PLA2G2A_a4b1 complex
				PLA2G2A_a5b1 complex
				ICAM1_aMb2 complex
				C3_aMb2 complex
				ICAM1_aXb2 complex
				IL1 receptor_IL1A
				IL1 receptor_IL1B
				IL1 receptor_IL1RN
				IL10 receptor_IL10
				IL6 receptor_IL6

## Sheet: mac1_RPL
mac1|NK1	mac1|NK2	mac1|NK3	mac1|mac1	mac1|mac2	mac1|T	mac1|NKT	mac1|DC
SPP1_CD44	SPP1_CD44	SPP1_CD44	SPP1_CD44	SPP1_CD44	SPP1_CD44	SPP1_CD44	HLA-DPA1_TNFSF9
SPP1_PTGER4	LGALS9_CD44	LGALS9_CD44	LGALS9_CD44	LGALS9_CD44	LGALS9_CD44	LGALS9_CD44	SPP1_CD44
HLA-C_FAM3C	SPP1_PTGER4	SPP1_PTGER4	SPP1_PTGER4	SPP1_PTGER4	SPP1_PTGER4	SPP1_PTGER4	LGALS9_CD44
LAMP1_FAM3C	HLA-C_FAM3C	HLA-C_FAM3C	HLA-C_FAM3C	HLA-C_FAM3C	HLA-C_FAM3C	TGFB1_TGFBR3	SPP1_PTGER4
HLA-C_KIR2DL3	LAMP1_FAM3C	LAMP1_FAM3C	HLA-DPB1_NRG1	CD74_MIF	CD74_MIF	CD74_MIF	HLA-C_FAM3C
CD74_MIF	HLA-C_KIR2DL3	HLA-C_KIR2DL3	CD74_MIF	TNFRSF1A_GRN	CD74_COPA	CD74_COPA	CD74_MIF
ICAM1_AREG	CD74_MIF	CD74_MIF	ICAM1_AREG	TNFRSF1B_GRN	ICAM1_SPN	ICAM1_SPN	ICAM1_AREG
TNFRSF1B_GRN	ICAM1_AREG	ICAM1_AREG	TNFRSF1A_GRN	CD74_COPA	ICAM1_ITGAL	ICAM1_ITGAL	TNFRSF1A_GRN
CD74_COPA	CD74_COPA	CD74_COPA	TNFRSF1B_GRN	CD44_HBEGF	FAM3C_CLEC2D	TNFRSF1A_FASLG	TNFRSF1B_GRN
ICAM1_SPN	ICAM1_SPN	ICAM1_SPN	CD74_COPA	HLA-DPB1_TNFSF13B	TNF_ICOS	TNFRSF10B_FASLG	CD74_COPA
ICAM1_ITGAL	ICAM1_ITGAL	ICAM1_ITGAL	CD44_HBEGF	TFRC_TNFSF13B	TNF_FAS	FAM3C_CLEC2D	HLA-DPB1_TNFSF13B
TNFRSF1A_FASLG	TNFRSF1A_FASLG	TNFRSF1A_FASLG	HLA-DPB1_TNFSF13B	CD40_TNFSF13B	TNF_TNFRSF1B	TNF_TNFRSF1B	TFRC_TNFSF13B
TNFRSF10B_FASLG	TNFRSF10B_FASLG	TNFRSF10B_FASLG	TFRC_TNFSF13B	CD74_APP	CCL3L3_DPP4	LGALS9_CD47	CD40_TNFSF13B
HLA-A_KIR3DL1	TNF_TNFRSF1B	TNF_TNFRSF1B	CD40_TNFSF13B	NRP2_VEGFA	CXCL2_DPP4	SIRPA_CD47	CD74_APP
HLA-F_KIR3DL1	LGALS9_CD47	LGALS9_CD47	CD74_APP	FLT1_VEGFB	LGALS9_CD47	LGALS9_SLC1A5	ICAM1_SPN
HLA-F_KIR3DL2	SIRPA_CD47	SIRPA_CD47	ICAM1_SPN	ADRB2_VEGFB	SIRPA_CD47	LGALS9_HAVCR2	ICAM1_ITGAL
HLA-B_KIR3DL2	LGALS9_SLC1A5	LGALS9_SLC1A5	NRP2_VEGFA	HLA-F_LILRB2	LGALS9_SLC1A5	LGALS9_SORL1	FLT1_VEGFB
HLA-F_LILRB1	LGALS9_HAVCR2	LGALS9_HAVCR2	HLA-F_LILRB2	HLA-F_LILRB1	LGALS9_SORL1	CD72_SEMA4D	ADRB2_VEGFB
GRN_SORT1	LGALS9_SORL1	TNFRSF10B_TNFSF10	HLA-F_LILRB1	TNF_NOTCH1	TNFRSF10B_TNFSF10	TNFSF14_TNFRSF14	CCL4_SLC7A1
COPA_SORT1	TNFRSF10B_TNFSF10	CD72_SEMA4D	TNF_TNFRSF1A	TNF_TNFRSF1A	CD72_SEMA4D	MIF_TNFRSF14	TNF_TNFRSF1A
TNF_FAS	CD72_SEMA4D	TNFSF14_TNFRSF14	TNF_TNFRSF1B	TNF_TNFRSF1B	TNFSF14_TNFRSF14	IL1B_ADRB2	TNF_TNFRSF1B
TNF_TNFRSF1B	TNFSF14_TNFRSF14	MIF_TNFRSF14	CCL3_CCR1	TNF_RIPK1	MIF_TNFRSF14	ALOX5_ALOX5AP	TNF_RIPK1
TNF_RIPK1	MIF_TNFRSF14	CSF1R_CSF1	CCL3L3_CCR1	TNFSF10_RIPK1	ALOX5_ALOX5AP	HLA-E_KLRC1	TNFSF10_RIPK1
TNFSF10_RIPK1	CSF1R_CSF1	ALOX5_ALOX5AP	LGALS9_LRP1	CCL3_CCR1	HLA-E_KLRC1	HLA-E_KLRC2	CCL3L3_DPP4
LGALS9_CD47	ALOX5_ALOX5AP	HLA-E_KLRC1	LGALS9_CD47	CCL3L3_CCR1	SELL_SELPLG	SELL_SELPLG	CXCL2_DPP4
SIRPA_CD47	HLA-E_KLRC1	HLA-E_KLRC2	SIRPA_CD47	LGALS9_LRP1	LTBR_LTB	CLEC2B_KLRF1	LGALS9_CD47
LGALS9_SLC1A5	HLA-E_KLRC2	SELL_SELPLG	LGALS9_SLC1A5	LGALS9_CD47	FN1_a4b1 complex	FN1_a4b1 complex	SIRPA_CD47
LGALS9_HAVCR2	SELL_SELPLG	LTBR_LTB	LGALS9_HAVCR2	SIRPA_CD47	SPP1_a4b1 complex	SPP1_a4b1 complex	LGALS9_SLC1A5
LGALS9_SORL1	CLEC2B_KLRF1	CLEC2B_KLRF1	LGALS9_SORL1	LGALS9_SLC1A5	PLAUR_a4b1 complex	PLAUR_a4b1 complex	LGALS9_HAVCR2
TNFRSF10B_TNFSF10	ICAM1_aMb2 complex	FN1_a4b1 complex	TNFRSF10B_TNFSF10	LGALS9_HAVCR2	FN1_a4b7 complex	FN1_a4b7 complex	LGALS9_MRC2
CD72_SEMA4D	ICAM1_aXb2 complex	SPP1_a4b1 complex	CD72_SEMA4D	LGALS9_SORL1	CD94:NKG2A_HLA-E	FN1_a5b1 complex	TNFRSF10B_TNFSF10
TNFSF14_TNFRSF14	ICAM3_aDb2 complex	PLAUR_a4b1 complex	TNFSF14_LTBR	TNFRSF10B_TNFSF10	ICAM1_aLb2 complex	ICAM1_aMb2 complex	TNFSF14_LTBR
MIF_TNFRSF14	CD94:NKG2A_HLA-E	FN1_a4b7 complex	TNFSF14_TNFRSF14	TNFSF14_LTBR	ICAM2_aLb2 complex	CD94:NKG2A_HLA-E	TNFSF14_TNFRSF14
CSF1R_CSF1	ICAM1_aLb2 complex	FN1_a5b1 complex	MIF_TNFRSF14	TNFSF14_TNFRSF14	ICAM3_aLb2 complex	ICAM1_aLb2 complex	MIF_TNFRSF14
CD48_CD244	ICAM2_aLb2 complex	ICAM1_aXb2 complex	NRG1_MS4A4A	MIF_TNFRSF14	SPP1_CD44	ICAM2_aLb2 complex	NRG1_NETO2
ALOX5_ALOX5AP	ICAM3_aLb2 complex	CD94:NKG2A_HLA-E	VEGFA_FLT1	CCR1_CCL8	HLA-C_FAM3C	ICAM3_aLb2 complex	PTGIR_GHRL
HLA-E_KLRC1	SPP1_CD44	ICAM1_aLb2 complex	IL1B_ADRB2	NRG1_MS4A4A	PDCD1_FAM3C	HLA-C_FAM3C	COPA_P2RY6
HLA-E_KLRC2	LGALS9_CD44	ICAM2_aLb2 complex	ANXA1_FPR1	ICAM3_CD209	PGRMC2_CCL4L2	LAMP1_FAM3C	NAMPT_P2RY6
SELL_SELPLG	HLA-C_FAM3C	ICAM3_aLb2 complex	ANXA1_FPR3	IL1B_ADRB2	HLA-DPB1_NRG1	PGRMC2_CCL4L2	CD2_CD58
CLEC2B_KLRF1	LAMP1_FAM3C	SPP1_CD44	ANXA1_FPR2	ANXA1_FPR1	CD74_MIF	HLA-DPB1_NRG1	HLA-E_KLRC1
FN1_a5b1 complex	KIR2DL3_FAM3C	LGALS9_CD44	CD2_CD58	ANXA1_FPR3	ICAM1_AREG	CD74_MIF	HLA-E_KLRC2
ICAM1_aMb2 complex	PGRMC2_CCL4L2	HLA-C_FAM3C	ALOX5_ALOX5AP	CSF1R_CSF1	TNFRSF1B_GRN	ICAM1_AREG	SELL_SELPLG
ICAM1_aXb2 complex	CD74_MIF	LAMP1_FAM3C	HLA-E_KLRC1	PTPRC_MRC1	CD74_COPA	TNFRSF1B_GRN	FPR3_HEBP1
ICAM3_aDb2 complex	ICAM1_AREG	KIR2DL3_FAM3C	CD99_PILRA	ALOX5_ALOX5AP	CD44_HBEGF	CD74_COPA	AXL_GAS6
CD94:NKG2A_HLA-E	TNFRSF1B_GRN	PGRMC2_CCL4L2	FPR3_HEBP1	HLA-E_KLRC1	HLA-DPB1_TNFSF13B	CD44_HBEGF	CD52_SIGLEC10
ICAM1_aLb2 complex	CD44_HBEGF	HLA-DPB1_NRG1	LAIR1_LILRB4	SELL_SELPLG	TFRC_TNFSF13B	HLA-DPB1_TNFSF13B	LTBR_LTB
ICAM2_aLb2 complex	HLA-DPB1_TNFSF13B	CD74_MIF	FN1_a4b1 complex	CD99_PILRA	CD74_APP	TFRC_TNFSF13B	FN1_a4b1 complex
ICAM3_aLb2 complex	TFRC_TNFSF13B	ICAM1_AREG	SPP1_a4b1 complex	SPN_SIGLEC1	HLA-F_LILRB2	CD74_APP	SPP1_a4b1 complex
TGFB1_TGFbeta receptor1	ICAM1_SPN	TNFRSF1B_GRN	PLAUR_a4b1 complex	FPR3_HEBP1	HLA-F_LILRB1	ICAM1_SPN	PLAUR_a4b1 complex
SPP1_CD44	HLA-F_LILRB2	CD74_COPA	FN1_a4b7 complex	AXL_GAS6	TNF_TNFRSF1A	HLA-F_LILRB2	FN1_a4b7 complex
LGALS9_CD44	HLA-F_LILRB1	CD44_HBEGF	FN1_a5b1 complex	CD52_SIGLEC10	TNF_TNFRSF1B	HLA-F_LILRB1	FN1_a5b1 complex
HLA-C_FAM3C	TNF_TNFRSF1A	HLA-DPB1_TNFSF13B	FN1_aVb1 complex	LAIR1_LILRB4	CXCR3_CCL20	TNF_TNFRSF1A	ICAM1_aXb2 complex
LAMP1_FAM3C	TNF_TNFRSF1B	TFRC_TNFSF13B	ICAM1_aMb2 complex	FN1_a5b1 complex	CCR6_CCL20	TNF_TNFRSF1B	CD94:NKG2A_HLA-E
KIR2DL3_FAM3C	CXCR3_CCL20	CD74_APP	ICAM1_aXb2 complex	FN1_aVb1 complex	CCL5_CCR1	CXCR3_CCL20	ICAM1_aLb2 complex
PGRMC2_CCL4L2	CCL3_CCR1	ICAM1_SPN	CD94:NKG2A_HLA-E	FN1_aVb5 complex	TNFSF14_LTBR	CCL3_CCR1	ICAM2_aLb2 complex
ICAM1_AREG	CCL5_CCR1	HLA-F_LILRB2	IL1 receptor_IL1A	ICAM1_aMb2 complex	TNFSF14_TNFRSF14	CCL5_CCR1	ICAM3_aLb2 complex
TNFRSF1B_GRN	LGALS9_LRP1	HLA-F_LILRB1	IL1 receptor_IL1B	ICAM1_aXb2 complex	MIF_TNFRSF14	TNFSF14_LTBR	TGFB1_TGFbeta receptor1
CD44_HBEGF	LGALS9_CD47	TNF_TNFRSF1A	IL1 receptor_IL1RN	CD94:NKG2A_HLA-E	CXCR6_CXCL16	TNFSF14_TNFRSF14	IFNG_Type II IFNR
ICAM1_SPN	LGALS9_HAVCR2	TNF_TNFRSF1B	IL10 receptor_IL10	IL1 receptor_IL1A	ANXA1_FPR1	CD160_TNFRSF14	SPP1_CD44
HLA-F_LILRB2	LGALS9_SORL1	CXCR3_CCL20	IL6 receptor_IL6	IL1 receptor_IL1B	ANXA1_FPR3	MIF_TNFRSF14	LGALS9_CD44
HLA-F_LILRB1	TNFSF14_LTBR	CCL3_CCR1	TGFB1_TGFbeta receptor1	IL1 receptor_IL1RN	ANXA1_FPR2	NCR3_BAG6	HLA-C_FAM3C
TNF_TNFRSF1A	TNFSF14_TNFRSF14	CCL5_CCR1	IFNG_Type II IFNR	IL10 receptor_IL10	CD2_CD58	ANXA1_FPR1	PGRMC2_CCL4L2
TNF_TNFRSF1B	MIF_TNFRSF14	LGALS9_LRP1		IL6 receptor_IL6	CD28_CD86	ANXA1_FPR3	HLA-DPB1_NRG1
CXCR3_CCL20	NCR3_BAG6	LGALS9_CD47		TGFB1_TGFbeta receptor1	HLA-E_KLRC1	ANXA1_FPR2	CD74_MIF
LGALS9_LRP1	CSF1_SIRPA	LGALS9_HAVCR2		IFNG_Type II IFNR	CD99_PILRA	CD2_CD58	ICAM1_AREG
LGALS9_CD47	ANXA1_FPR1	LGALS9_SORL1		SPP1_CD44	CD6_ALCAM	HLA-E_KLRC1	TNFRSF1A_GRN
LGALS9_SLC1A5	ANXA1_FPR3	TNFSF14_LTBR		LGALS9_CD44	ICAM1_aMb2 complex	CD99_PILRA	TNFRSF1B_GRN
LGALS9_HAVCR2	ANXA1_FPR2	TNFSF14_TNFRSF14		SPP1_PTGER4	ICAM1_aXb2 complex	CD6_ALCAM	CD74_COPA
LGALS9_SORL1	CSF2_CSF1R	CD160_TNFRSF14		HLA-C_FAM3C	CD94:NKG2A_HLA-E	ICAM1_aMb2 complex	CD44_HBEGF
TNFRSF10B_TNFSF10	CD2_CD58	MIF_TNFRSF14		LAMP1_FAM3C	IL10 receptor_IL10	ICAM1_aXb2 complex	HLA-DPB1_TNFSF13B
MIF_TNFRSF14	HLA-E_KLRC1	NCR3_BAG6		PGRMC2_CCL4L2	TGFB1_TGFbeta receptor1	CD94:NKG2A_HLA-E	TFRC_TNFSF13B
NCR3_BAG6	CD99_PILRA	CSF1_SIRPA		HLA-DPB1_NRG1	IFNG_Type II IFNR	CD94:NKG2C_HLA-E	CD40_TNFSF13B
CSF1_SIRPA	ICAM1_aMb2 complex	ANXA1_FPR1		CD74_MIF		IL10 receptor_IL10	CD74_APP
CD2_CD58	ICAM1_aXb2 complex	ANXA1_FPR3		ICAM1_AREG		TGFB1_TGFbeta receptor1	ICAM1_SPN
HLA-E_KLRC1	CD94:NKG2A_HLA-E	ANXA1_FPR2		TNFRSF1A_GRN		IFNG_Type II IFNR	HLA-F_LILRB2
CD99_PILRA	CD94:NKG2C_HLA-E	CD2_CD58		TNFRSF1B_GRN			CD1D_LILRB2
ICAM1_aMb2 complex	IL10 receptor_IL10	HLA-E_KLRC1		CD74_COPA			HLA-G_LILRB2
ICAM1_aXb2 complex	TGFB1_TGFbeta receptor1	CD99_PILRA		CD44_HBEGF			HLA-F_LILRB1
CD94:NKG2A_HLA-E	IFNG_Type II IFNR	CD6_ALCAM		HLA-DPB1_TNFSF13B			HLA-G_LILRB1
CD94:NKG2C_HLA-E		ICAM1_aMb2 complex		TFRC_TNFSF13B			TNF_TNFRSF1A
IL10 receptor_IL10		ICAM1_aXb2 complex		CD40_TNFSF13B			TNF_TNFRSF1B
TGFB1_TGFbeta receptor1		CD94:NKG2A_HLA-E		CD74_APP			CXCR3_CCL20
IFNG_Type II IFNR		CD94:NKG2C_HLA-E		ICAM1_SPN			CCR6_CCL20
		IL10 receptor_IL10		NRP1_VEGFA			LGALS9_LRP1
		TGFB1_TGFbeta receptor1		NRP2_VEGFA			LGALS9_CD47
		IFNG_Type II IFNR		HLA-F_LILRB2			LGALS9_SLC1A5
				HLA-F_LILRB1			LGALS9_HAVCR2
				TNF_TNFRSF1A			LGALS9_SORL1
				TNF_TNFRSF1B			TNFRSF10B_TNFSF10
				CXCR3_CCL20			PLXNB2_SEMA4D
				CCL3_CCR1			CD72_SEMA4D
				CCL3L3_CCR1			MIF_TNFRSF14
				LGALS9_LRP1			BTLA_TNFRSF14
				PDGFB_LRP1			ANXA1_FPR1
				LGALS9_CD47			ANXA1_FPR3
				SIRPA_CD47			ANXA1_FPR2
				LGALS9_SLC1A5			CD2_CD58
				LGALS9_HAVCR2			HLA-E_KLRC1
				LGALS9_SORL1			PLAUR_a4b1 complex
				TNFRSF10B_TNFSF10			VCAM1_a4b1 complex
				PLXNB2_SEMA4D			VCAM1_a4b7 complex
				CD72_SEMA4D			ICAM1_aMb2 complex
				MIF_TNFRSF14			ICAM1_aXb2 complex
				CXCL12_CXCR4			CD94:NKG2A_HLA-E
				CSF1_SIRPA			CD94:NKG2C_HLA-E
				TNFSF12_TNFRSF12A			IL1 receptor inhibitor_IL1A
				VEGFA_FLT1			IL1 receptor inhibitor_IL1B
				C3_C3AR1			IL1 receptor inhibitor_IL1RN
				ADORA3_ENTPD1			IL10 receptor_IL10
				IL1B_ADRB2			IL6 receptor_IL6
				ANXA1_FPR1			IFNG_Type II IFNR
				ANXA1_FPR3
				ANXA1_FPR2
				CD2_CD58
				ALOX5_ALOX5AP
				HLA-E_KLRC1
				CD99_PILRA
				FPR3_HEBP1
				LAIR1_LILRB4
				SPP1_a4b1 complex
				PLAUR_a4b1 complex
				ICAM1_aMb2 complex
				C3_aMb2 complex
				ICAM1_aXb2 complex
				CD94:NKG2A_HLA-E
				IL1 receptor_IL1A
				IL1 receptor_IL1B
				IL1 receptor_IL1RN
				IL10 receptor_IL10
				IL6 receptor_IL6
				TGFB1_TGFbeta receptor1
				IFNG_Type II IFNR

## Sheet: mac2_Ctrl
mac2|NK1	mac2|NK2	mac2|NK3	mac2|mac1	mac2|mac2	mac2|T	mac2|NKT	mac2|DC
SPP1_CD44	SPP1_CD44	SPP1_CD44	CADM1_CADM1	CADM1_CADM1	SPP1_CD44	SPP1_CD44	HLA-DPA1_TNFSF9
SPP1_PTGER4	LGALS9_CD44	LGALS9_CD44	SPP1_CD44	SPP1_CD44	LGALS9_CD44	LGALS9_CD44	CADM1_CADM1
HLA-C_FAM3C	SPP1_PTGER4	SPP1_PTGER4	LGALS9_CD44	LGALS9_CD44	SPP1_PTGER4	SPP1_PTGER4	SPP1_CD44
LAMP1_FAM3C	HLA-C_FAM3C	HLA-C_FAM3C	SPP1_PTGER4	SPP1_PTGER4	CD74_MIF	CD74_MIF	LGALS9_CD44
HLA-C_KIR2DL3	LAMP1_FAM3C	LAMP1_FAM3C	HLA-C_FAM3C	HLA-C_FAM3C	CD74_COPA	TNFRSF1B_GRN	SPP1_PTGER4
CD74_MIF	HLA-C_KIR2DL3	CD74_MIF	LAMP1_FAM3C	LAMP1_FAM3C	ICAM1_SPN	CD74_COPA	HLA-C_FAM3C
TNFRSF1B_GRN	CD74_MIF	ICAM1_AREG	CD74_MIF	CD74_MIF	FAM3C_CLEC2D	ICAM1_SPN	LAMP1_FAM3C
CD74_COPA	ICAM1_AREG	CD74_COPA	ICAM1_AREG	TNFRSF1A_GRN	TNF_ICOS	ICAM1_ITGAL	CD74_MIF
ICAM1_SPN	CD74_COPA	ICAM1_SPN	TNFRSF1A_GRN	TNFRSF1B_GRN	ICOSLG_ICOS	TNFRSF1A_FASLG	ICAM1_AREG
ICAM1_ITGAL	ICAM1_SPN	ICAM1_ITGAL	TNFRSF1B_GRN	CD74_COPA	TNF_FAS	TNFRSF10B_FASLG	TNFRSF1A_GRN
TNFRSF1A_FASLG	ICAM1_ITGAL	TNFRSF1A_FASLG	CD74_COPA	CD44_HBEGF	TNF_TNFRSF1B	FAS_FASLG	TNFRSF1B_GRN
TNFRSF10B_FASLG	TNFRSF1A_FASLG	TNFRSF10B_FASLG	CD44_HBEGF	HLA-DPB1_TNFSF13B	LGALS9_CD47	FAM3C_CLEC2D	CD74_COPA
FAS_FASLG	TNFRSF10B_FASLG	FAS_FASLG	HLA-DPB1_TNFSF13B	TFRC_TNFSF13B	SIRPA_CD47	TNF_TNFRSF1B	HLA-DPB1_TNFSF13B
HLA-A_KIR3DL1	FAS_FASLG	TNF_TNFRSF1B	TFRC_TNFSF13B	CD40_TNFSF13B	LGALS9_SLC1A5	LGALS9_CD47	TFRC_TNFSF13B
HLA-F_KIR3DL1	TNF_TNFRSF1B	LGALS9_CD47	CD40_TNFSF13B	CD74_APP	TNFRSF10B_TNFSF10	SIRPA_CD47	CD40_TNFSF13B
HLA-F_KIR3DL2	CD46_JAG1	SIRPA_CD47	CD74_APP	NRP1_VEGFA	PLXNB2_SEMA4D	LGALS9_SLC1A5	CD74_APP
HLA-B_KIR3DL2	LGALS9_CD47	LGALS9_SLC1A5	ICAM1_SPN	NRP2_VEGFA	TNFSF12_TNFRSF25	LGALS9_HAVCR2	ICAM1_SPN
HLA-F_LILRB1	SIRPA_CD47	LGALS9_HAVCR2	NRP1_VEGFA	HLA-F_LILRB2	TNFSF15_TNFRSF25	LGALS9_SORL1	NRP1_VEGFB
GRN_SORT1	LGALS9_SLC1A5	LGALS9_SORL1	NRP2_VEGFA	HLA-F_LILRB1	ALOX5_ALOX5AP	MDK_SORL1	ADRB2_VEGFB
COPA_SORT1	LGALS9_HAVCR2	TNFRSF10B_TNFSF10	NRP1_VEGFB	TNF_TNFRSF1A	HLA-E_KLRC1	TNFRSF10B_TNFSF10	CCL4_SLC7A1
TNF_FAS	LGALS9_SORL1	FGFR1_NCAM1	ADRB2_VEGFB	TNF_FAS	SPP1_a4b1 complex	PLXNB2_SEMA4D	TNF_TNFRSF1A
TNF_TNFRSF1B	MDK_SORL1	PLXNB2_SEMA4D	HLA-F_LILRB2	TNF_TNFRSF1B	PLAUR_a4b1 complex	MIF_TNFRSF14	TNF_FAS
TNF_RIPK1	TNFRSF10B_TNFSF10	CSF1R_CSF1	HLA-F_LILRB1	CCL3_CCR1	PLA2G2A_a4b1 complex	IL1B_ADRB2	TNF_TNFRSF1B
CD46_JAG1	FGFR1_NCAM1	ALOX5_ALOX5AP	TNF_TNFRSF1A	CCL5_CCR1	CRTAM_CADM1	ALOX5_ALOX5AP	TNF_RIPK1
LGALS9_CD47	PLXNB2_SEMA4D	HLA-E_KLRC1	TNF_FAS	CCL3L3_CCR1	HLA-C_FAM3C	HLA-E_KLRC1	CCL3L3_DPP4
SIRPA_CD47	CSF1R_CSF1	HLA-E_KLRC2	TNF_TNFRSF1B	LGALS9_LRP1	PDCD1_FAM3C	HLA-E_KLRC2	CXCL2_DPP4
LGALS9_SLC1A5	ALOX5_ALOX5AP	CLEC2B_KLRF1	LGALS9_LRP1	PDGFB_LRP1	PGRMC2_CCL4L2	CLEC2B_KLRF1	LGALS9_CD47
LGALS9_HAVCR2	HLA-E_KLRC1	COL1A1_a1b1 complex	PDGFB_LRP1	LGALS9_CD47	TNFRSF1B_GRN	SPP1_a4b1 complex	SIRPA_CD47
LGALS9_SORL1	HLA-E_KLRC2	COL3A1_a1b1 complex	LGALS9_CD47	SIRPA_CD47	CD44_HBEGF	PLAUR_a4b1 complex	LGALS9_SLC1A5
MDK_SORL1	COL1A1_a1b1 complex	COL6A1_a1b1 complex	SIRPA_CD47	LGALS9_SLC1A5	HLA-F_LILRB2	PLA2G2A_a4b1 complex	LGALS9_HAVCR2
TNFRSF10B_TNFSF10	COL3A1_a1b1 complex	COL6A2_a1b1 complex	LGALS9_SLC1A5	LGALS9_HAVCR2	HLA-F_LILRB1	PLA2G2A_a5b1 complex	TNFRSF10B_TNFSF10
FGFR1_NCAM1	COL6A1_a1b1 complex	SPP1_a4b1 complex	LGALS9_HAVCR2	LGALS9_SORL1	TNF_TNFRSF1A	ICAM1_aMb2 complex	TNFSF12_TNFRSF12A
PLXNB2_SEMA4D	COL6A2_a1b1 complex	PLAUR_a4b1 complex	LGALS9_SORL1	MDK_SORL1	TNF_FAS	C3_aMb2 complex	COPA_P2RY6
CSF1R_CSF1	SPP1_a4b1 complex	PLA2G2A_a4b1 complex	TNFRSF10B_TNFSF10	TNFSF12_TNFRSF12A	TNF_TNFRSF1B	ICAM1_aLb2 complex	NAMPT_P2RY6
HLA-E_KLRC1	PLAUR_a4b1 complex	ICAM1_aXb2 complex	TNFSF12_TNFRSF12A	C3_C3AR1	CXCR3_CCL20	CRTAM_CADM1	HLA-E_KLRC1
HLA-E_KLRC2	PLA2G2A_a4b1 complex	ICAM1_aLb2 complex	C3_C3AR1	IL1B_ADRB2	CCR6_CCL20	HLA-C_FAM3C	FPR3_HEBP1
COL1A1_a1b1 complex	ICAM1_aMb2 complex	CRTAM_CADM1	IL1B_ADRB2	ANXA1_FPR1	CCL5_CCR1	PGRMC2_CCL4L2	AXL_GAS6
COL3A1_a1b1 complex	C3_aMb2 complex	HLA-C_FAM3C	ANXA1_FPR1	ANXA1_FPR3	MIF_TNFRSF14	TNFRSF1B_GRN	MERTK_GAS6
COL6A1_a1b1 complex	ICAM1_aXb2 complex	LAMP1_FAM3C	ANXA1_FPR3	PTPRC_CD22	CXCR6_CXCL16	CD44_HBEGF	PLA2G2A_a5b1 complex
COL6A2_a1b1 complex	ICAM1_aLb2 complex	PGRMC2_CCL4L2	ALOX5_ALOX5AP	ALOX5_ALOX5AP	ANXA1_FPR1	HLA-F_LILRB2	ICAM1_aXb2 complex
ICAM1_aMb2 complex	CRTAM_CADM1	TNFRSF1B_GRN	CD99_PILRA	CD99_PILRA	ANXA1_FPR3	HLA-F_LILRB1	CADM1_CADM1
C3_aMb2 complex	LGALS9_CD44	CD44_HBEGF	FPR3_HEBP1	AXL_GAS6	CD2_CD58	TNF_TNFRSF1A	LGALS9_CD44
ICAM1_aXb2 complex	HLA-C_FAM3C	HLA-F_LILRB2	AXL_GAS6	MERTK_GAS6	PTPRC_CD22	TNF_FAS	HLA-C_FAM3C
ICAM1_aLb2 complex	LAMP1_FAM3C	HLA-F_LILRB1	MERTK_GAS6	LAIR1_LILRB4	CD28_CD86	TNF_TNFRSF1B	PGRMC2_CCL4L2
CRTAM_CADM1	KIR2DL3_FAM3C	CXCR3_CCL20	LAIR1_LILRB4	PLA2G2A_a5b1 complex	CD99_PILRA	CXCR3_CCL20	CD74_MIF
LGALS9_CD44	PGRMC2_CCL4L2	CCL3_CCR1	SPP1_a4b1 complex	ICAM1_aMb2 complex	SPN_SIGLEC1	CCL3_CCR1	TNFRSF1A_GRN
HLA-C_FAM3C	TNFRSF1B_GRN	CCL5_CCR1	PLAUR_a4b1 complex	C3_aMb2 complex	CD6_ALCAM	CCL5_CCR1	TNFRSF1B_GRN
LAMP1_FAM3C	CD44_HBEGF	TNFSF14_TNFRSF14	PLA2G2A_a4b1 complex	ICAM1_aXb2 complex	CD52_SIGLEC10	TNFSF14_TNFRSF14	CD74_COPA
KIR2DL3_FAM3C	HLA-F_LILRB2	CD160_TNFRSF14	PLA2G2A_a5b1 complex	IL1 receptor_IL1A	CD94:NKG2A_HLA-E	CD160_TNFRSF14	CD44_HBEGF
PGRMC2_CCL4L2	HLA-F_LILRB1	MIF_TNFRSF14	ICAM1_aMb2 complex	IL1 receptor_IL1B	TGFB1_TGFbeta receptor1	MIF_TNFRSF14	HLA-DPB1_TNFSF13B
TNFRSF1B_GRN	CXCR3_CCL20	CXCR6_CXCL16	C3_aMb2 complex	IL1 receptor_IL1RN	IFNG_Type II IFNR	NCR3_BAG6	TFRC_TNFSF13B
HLA-F_LILRB2	CCL5_CCR1	NCR3_BAG6	ICAM1_aXb2 complex	IL10 receptor_IL10		ANXA1_FPR1	CD40_TNFSF13B
HLA-F_LILRB1	LGALS9_LRP1	CSF1_SIRPA	IL1 receptor_IL1A	IL6 receptor_IL6		ANXA1_FPR3	CD74_APP
CXCR3_CCL20	LGALS9_CD47	ANXA1_FPR1	IL1 receptor_IL1B			CD2_CD58	HLA-F_LILRB2
LGALS9_LRP1	LGALS9_SLC1A5	ANXA1_FPR3	IL1 receptor_IL1RN			PTPRC_CD22	HLA-G_LILRB2
LGALS9_CD47	LGALS9_HAVCR2	CD2_CD58	IL10 receptor_IL10			CD99_PILRA	HLA-F_LILRB1
LGALS9_SLC1A5	LGALS9_SORL1	PTPRC_CD22	IL6 receptor_IL6			SPN_SIGLEC1	HLA-G_LILRB1
LGALS9_HAVCR2	JAG1_NOTCH2	CD99_PILRA	CADM1_CADM1			CD6_ALCAM	TNF_TNFRSF1A
LGALS9_SORL1	TNFSF14_TNFRSF14	SPN_SIGLEC1	SPP1_CD44			CD52_SIGLEC10	TNF_FAS
JAG1_NOTCH2	MIF_TNFRSF14	CD52_SIGLEC10	LGALS9_CD44			ICAM1_aMb2 complex	TNF_TNFRSF1B
MIF_TNFRSF14	NCR3_BAG6	ICAM1_aMb2 complex	SPP1_PTGER4			ICAM1_aXb2 complex	CXCR3_CCL20
NCR3_BAG6	CSF1_SIRPA	ICAM1_aXb2 complex	HLA-C_FAM3C			CD94:NKG2A_HLA-E	LGALS9_LRP1
CSF1_SIRPA	ANXA1_FPR1	CD94:NKG2A_HLA-E	CD74_MIF			CD94:NKG2C_HLA-E	LGALS9_CD47
CD2_CD58	ANXA1_FPR3	CD94:NKG2C_HLA-E	TNFRSF1A_GRN			IL18 receptor_IL18	LGALS9_SLC1A5
PTPRC_CD22	CSF2_CSF1R	TGFB1_TGFbeta receptor1	TNFRSF1B_GRN			TGFB1_TGFbeta receptor1	LGALS9_HAVCR2
CD99_PILRA	CD2_CD58	IFNG_Type II IFNR	CD74_COPA			IFNG_Type II IFNR	LGALS9_SORL1
SPN_SIGLEC1	PTPRC_CD22		CD44_HBEGF				MDK_SORL1
CD52_SIGLEC10	CD99_PILRA		HLA-DPB1_TNFSF13B				MIF_TNFRSF14
ICAM1_aMb2 complex	SPN_SIGLEC1		TFRC_TNFSF13B				BTLA_TNFRSF14
ICAM1_aXb2 complex	CD52_SIGLEC10		CD40_TNFSF13B				SEMA4A_PLXND1
CD94:NKG2A_HLA-E	ICAM1_aMb2 complex		CD74_APP				ANXA1_FPR1
CD94:NKG2C_HLA-E	ICAM1_aXb2 complex		NRP2_VEGFA				ANXA1_FPR3
TGFB1_TGFbeta receptor1	CD94:NKG2A_HLA-E		HLA-F_LILRB2				PTPRC_CD22
	CD94:NKG2C_HLA-E		CD1D_LILRB2				SELL_SELPLG
	TGFB1_TGFbeta receptor1		HLA-F_LILRB1				SPN_SIGLEC1
			TNF_TNFRSF1A				AXL_GAS6
			TNF_FAS				ICAM1_aMb2 complex
			TNF_TNFRSF1B				ICAM1_aXb2 complex
			CCL3_CCR1				IL1 receptor inhibitor_IL1A
			CCL3L3_CCR1				IL1 receptor inhibitor_IL1B
			LGALS9_LRP1				IL1 receptor inhibitor_IL1RN
			PDGFB_LRP1				IL10 receptor_IL10
			LGALS9_CD47				IL6 receptor_IL6
			SIRPA_CD47
			LGALS9_SLC1A5
			LGALS9_HAVCR2
			LGALS9_SORL1
			MDK_SORL1
			MIF_TNFRSF14
			SEMA4A_PLXND1
			TNFSF12_TNFRSF12A
			C3_C3AR1
			IL1B_ADRB2
			ANXA1_FPR1
			ANXA1_FPR3
			PTPRC_CD22
			ALOX5_ALOX5AP
			SELL_SELPLG
			CD99_PILRA
			SPN_SIGLEC1
			AXL_GAS6
			CD52_SIGLEC10
			LAIR1_LILRB4
			FN1_a5b1 complex
			PLA2G2A_a5b1 complex
			FN1_aVb1 complex
			FN1_aVb5 complex
			ICAM1_aMb2 complex
			C3_aMb2 complex
			ICAM1_aXb2 complex
			IL1 receptor inhibitor_IL1A
			IL1 receptor inhibitor_IL1B
			IL1 receptor inhibitor_IL1RN
			IL10 receptor_IL10
			IL6 receptor_IL6

## Sheet: mac2_RPL
mac2|NK1	mac2|NK2	mac2|NK3	mac2|mac1	mac2|mac2	mac2|T	mac2|NKT	mac2|DC
SPP1_CD44	SPP1_CD44	SPP1_CD44	SPP1_CD44	CADM1_CADM1	SPP1_CD44	SPP1_CD44	HLA-DPA1_TNFSF9
LGALS9_CD44	LGALS9_CD44	LGALS9_CD44	LGALS9_CD44	CRTAM_CADM1	LGALS9_CD44	LGALS9_CD44	CADM1_CADM1
SPP1_PTGER4	SPP1_PTGER4	SPP1_PTGER4	SPP1_PTGER4	SPP1_CD44	SPP1_PTGER4	SPP1_PTGER4	CRTAM_CADM1
HLA-C_FAM3C	HLA-C_FAM3C	HLA-C_FAM3C	HLA-C_FAM3C	LGALS9_CD44	HLA-C_FAM3C	TGFB1_TGFBR3	SPP1_CD44
LAMP1_FAM3C	LAMP1_FAM3C	LAMP1_FAM3C	LAMP1_FAM3C	SPP1_PTGER4	LAMP1_FAM3C	CD74_MIF	LGALS9_CD44
HLA-C_KIR2DL3	HLA-C_KIR2DL3	PGRMC2_CCL4L2	PGRMC2_CCL4L2	HLA-C_FAM3C	CD74_MIF	CD74_COPA	SPP1_PTGER4
CD74_MIF	CD74_MIF	HLA-C_KIR2DL3	HLA-DPB1_NRG1	LAMP1_FAM3C	CD74_COPA	ICAM1_SPN	HLA-C_FAM3C
ICAM1_AREG	ICAM1_AREG	CD74_MIF	CD74_MIF	PGRMC2_CCL4L2	ICAM1_SPN	ICAM1_ITGAL	LAMP1_FAM3C
TNFRSF1B_GRN	CD74_COPA	ICAM1_AREG	ICAM1_AREG	CD74_MIF	ICAM1_ITGAL	TNFRSF1A_FASLG	CD74_MIF
CD74_COPA	ICAM1_SPN	CD74_COPA	TNFRSF1A_GRN	TNFRSF1A_GRN	FAM3C_CLEC2D	TNFRSF10B_FASLG	ICAM1_AREG
ICAM1_SPN	ICAM1_ITGAL	ICAM1_SPN	TNFRSF1B_GRN	TNFRSF1B_GRN	TNF_ICOS	FAM3C_CLEC2D	TNFRSF1A_GRN
ICAM1_ITGAL	TNFRSF1A_FASLG	ICAM1_ITGAL	CD74_COPA	CD74_COPA	ICOSLG_ICOS	TNF_TNFRSF1B	TNFRSF1B_GRN
TNFRSF1A_FASLG	TNFRSF10B_FASLG	TNFRSF1A_FASLG	CD44_HBEGF	CD44_HBEGF	TNF_FAS	CXCL12_CXCR3	CD74_COPA
TNFRSF10B_FASLG	TNF_TNFRSF1B	TNFRSF10B_FASLG	HLA-DPB1_TNFSF13B	HLA-DPB1_TNFSF13B	TNF_TNFRSF1B	LGALS9_CD47	HLA-DPB1_TNFSF13B
HLA-A_KIR3DL1	CXCL12_CXCR3	TNF_TNFRSF1B	TFRC_TNFSF13B	TFRC_TNFSF13B	CXCR3_CCL20	SIRPA_CD47	TFRC_TNFSF13B
HLA-F_KIR3DL1	LGALS9_CD47	CXCL12_CXCR3	CD40_TNFSF13B	CD40_TNFSF13B	CCL3L3_DPP4	LGALS9_SLC1A5	CD40_TNFSF13B
HLA-F_KIR3DL2	SIRPA_CD47	LGALS9_CD47	CD74_APP	CD74_APP	CXCL2_DPP4	LGALS9_HAVCR2	CD74_APP
HLA-B_KIR3DL2	LGALS9_SLC1A5	SIRPA_CD47	ICAM1_SPN	NRP1_VEGFA	CXCL12_CXCR3	LGALS9_SORL1	ICAM1_SPN
HLA-F_LILRB1	LGALS9_HAVCR2	LGALS9_SLC1A5	NRP1_VEGFA	NRP2_VEGFA	LGALS9_CD47	PLXNB2_SEMA4D	ICAM1_ITGAL
GRN_SORT1	LGALS9_SORL1	LGALS9_HAVCR2	NRP2_VEGFA	NRP1_VEGFB	SIRPA_CD47	CD72_SEMA4D	NRP1_VEGFB
COPA_SORT1	TNFRSF10B_TNFSF10	TNFRSF10B_TNFSF10	HLA-F_LILRB2	ADRB2_VEGFB	LGALS9_SLC1A5	MIF_TNFRSF14	ADRB2_VEGFB
TNF_FAS	FGFR1_NCAM1	FGFR1_NCAM1	HLA-F_LILRB1	HLA-F_LILRB2	LGALS9_SORL1	CXCL12_CXCR4	CCL4_SLC7A1
TNF_TNFRSF1B	PLXNB2_SEMA4D	PLXNB2_SEMA4D	TNF_TNFRSF1A	HLA-F_LILRB1	TNFRSF10B_TNFSF10	IL1B_ADRB2	TNF_TNFRSF1A
TNF_RIPK1	CD72_SEMA4D	CD72_SEMA4D	TNF_TNFRSF1B	TNF_NOTCH1	PLXNB2_SEMA4D	ALOX5_ALOX5AP	TNF_TNFRSF1B
TNFSF10_RIPK1	MIF_TNFRSF14	MIF_TNFRSF14	CXCR3_CCL20	TNF_TNFRSF1A	CD72_SEMA4D	HLA-E_KLRC1	TNF_RIPK1
CXCL12_CXCR3	CXCL12_CXCR4	CXCL12_CXCR4	CCL3_CCR1	TNF_TNFRSF1B	MIF_TNFRSF14	HLA-E_KLRC2	TNFSF10_RIPK1
LGALS9_CD47	CSF1R_CSF1	CSF1R_CSF1	CCL3L3_CCR1	TNF_RIPK1	CXCL12_CXCR4	CLEC2B_KLRF1	CCL3L3_DPP4
SIRPA_CD47	ALOX5_ALOX5AP	ALOX5_ALOX5AP	LGALS9_LRP1	TNFSF10_RIPK1	TNFSF12_TNFRSF25	SPP1_a4b1 complex	CXCL2_DPP4
LGALS9_SLC1A5	HLA-E_KLRC1	HLA-E_KLRC1	PDGFB_LRP1	CXCR3_CCL20	ALOX5_ALOX5AP	PLAUR_a4b1 complex	CXCL12_CXCR3
LGALS9_HAVCR2	HLA-E_KLRC2	HLA-E_KLRC2	LGALS9_CD47	CCL3_CCR1	HLA-E_KLRC1	ICAM1_aMb2 complex	LGALS9_CD47
LGALS9_SORL1	CLEC2B_KLRF1	LTBR_LTB	SIRPA_CD47	CCL3L3_CCR1	LTBR_LTB	C3_aMb2 complex	SIRPA_CD47
TNFRSF10B_TNFSF10	ICAM1_aMb2 complex	CLEC2B_KLRF1	LGALS9_SLC1A5	LGALS9_LRP1	SPP1_a4b1 complex	CD94:NKG2A_HLA-E	LGALS9_SLC1A5
FGFR1_NCAM1	C3_aMb2 complex	SPP1_a4b1 complex	LGALS9_HAVCR2	PDGFB_LRP1	PLAUR_a4b1 complex	ICAM1_aLb2 complex	LGALS9_HAVCR2
PLXNB2_SEMA4D	ICAM1_aXb2 complex	PLAUR_a4b1 complex	LGALS9_SORL1	LGALS9_CD47	CD94:NKG2A_HLA-E	ICAM2_aLb2 complex	LGALS9_MRC2
CD72_SEMA4D	ICAM3_aDb2 complex	ICAM1_aXb2 complex	TNFRSF10B_TNFSF10	SIRPA_CD47	ICAM1_aLb2 complex	ICAM3_aLb2 complex	TNFRSF10B_TNFSF10
MIF_TNFRSF14	CD94:NKG2A_HLA-E	CD94:NKG2A_HLA-E	PLXNB2_SEMA4D	LGALS9_SLC1A5	ICAM2_aLb2 complex	ICAM4_aLb2 complex	CD72_SEMA4D
ADORA3_ENTPD1	ICAM1_aLb2 complex	ICAM1_aLb2 complex	CD72_SEMA4D	LGALS9_HAVCR2	ICAM4_aLb2 complex	CRTAM_CADM1	MIF_TNFRSF14
CSF1R_CSF1	ICAM2_aLb2 complex	ICAM2_aLb2 complex	MIF_TNFRSF14	LGALS9_SORL1	CRTAM_CADM1	HLA-C_FAM3C	CXCL12_CXCR4
ALOX5_ALOX5AP	ICAM3_aLb2 complex	ICAM3_aLb2 complex	CXCL12_CXCR4	TNFRSF10B_TNFSF10	SPP1_CD44	LAMP1_FAM3C	TNFSF12_TNFRSF12A
HLA-E_KLRC1	ICAM4_aLb2 complex	ICAM4_aLb2 complex	CSF1_SIRPA	PLXNB2_SEMA4D	HLA-C_FAM3C	PGRMC2_CCL4L2	COPA_P2RY6
HLA-E_KLRC2	CRTAM_CADM1	CRTAM_CADM1	TNFSF12_TNFRSF12A	CD72_SEMA4D	PDCD1_FAM3C	CD74_MIF	NAMPT_P2RY6
CLEC2B_KLRF1	SPP1_CD44	SPP1_CD44	VEGFA_FLT1	MIF_TNFRSF14	PGRMC2_CCL4L2	TNFRSF1B_GRN	ADORA3_ENTPD1
ICAM1_aMb2 complex	LGALS9_CD44	LGALS9_CD44	C3_C3AR1	CCR1_CCL8	CD74_MIF	CD74_COPA	CD2_CD58
C3_aMb2 complex	SPP1_PTGER4	SPP1_PTGER4	ADORA3_ENTPD1	CXCL12_CXCR4	TNFRSF1B_GRN	CD44_HBEGF	HLA-E_KLRC1
ICAM1_aXb2 complex	HLA-C_FAM3C	HLA-C_FAM3C	IL1B_ADRB2	SEMA4A_PLXND1	CD74_COPA	HLA-DPB1_TNFSF13B	HLA-E_KLRC2
ICAM3_aDb2 complex	LAMP1_FAM3C	LAMP1_FAM3C	ANXA1_FPR1	CSF1_SIRPA	CD44_HBEGF	TFRC_TNFSF13B	FPR3_HEBP1
CD94:NKG2A_HLA-E	KIR2DL3_FAM3C	PGRMC2_CCL4L2	ANXA1_FPR3	ICAM3_CD209	HLA-DPB1_TNFSF13B	CD74_APP	AXL_GAS6
ICAM1_aLb2 complex	PGRMC2_CCL4L2	CD74_MIF	ANXA1_FPR2	TNFSF12_TNFRSF12A	TFRC_TNFSF13B	ADRB2_VEGFB	MERTK_GAS6
ICAM2_aLb2 complex	TNFRSF1B_GRN	TNFRSF1B_GRN	CD2_CD58	C3_C3AR1	CD74_APP	HLA-F_LILRB2	LTBR_LTB
ICAM3_aLb2 complex	CD44_HBEGF	CD74_COPA	ALOX5_ALOX5AP	ADORA3_ENTPD1	HLA-F_LILRB2	HLA-F_LILRB1	SPP1_a4b1 complex
ICAM4_aLb2 complex	HLA-DPB1_TNFSF13B	CD44_HBEGF	HLA-E_KLRC1	IL1B_ADRB2	HLA-F_LILRB1	TNF_NOTCH1	PLAUR_a4b1 complex
TGFB1_TGFbeta receptor1	TFRC_TNFSF13B	HLA-DPB1_TNFSF13B	CD99_PILRA	ANXA1_FPR1	TNF_NOTCH1	TNF_TNFRSF1A	ICAM1_aXb2 complex
CRTAM_CADM1	HLA-F_LILRB2	TFRC_TNFSF13B	FPR3_HEBP1	ANXA1_FPR3	TNF_TNFRSF1A	TNF_TNFRSF1B	CD94:NKG2A_HLA-E
SPP1_CD44	HLA-F_LILRB1	CD74_APP	LAIR1_LILRB4	CSF1R_CSF1	TNF_TNFRSF1B	TNF_RIPK1	ICAM1_aLb2 complex
LGALS9_CD44	TNF_NOTCH1	HLA-F_LILRB2	SPP1_a4b1 complex	PTPRC_MRC1	TNF_RIPK1	CXCR3_CCL20	ICAM2_aLb2 complex
HLA-C_FAM3C	TNF_TNFRSF1A	HLA-F_LILRB1	PLAUR_a4b1 complex	ALOX5_ALOX5AP	TNFSF10_RIPK1	CCL3_CCR1	ICAM4_aLb2 complex
LAMP1_FAM3C	TNF_TNFRSF1B	TNF_NOTCH1	ICAM1_aMb2 complex	HLA-E_KLRC1	CXCR3_CCL20	CCL5_CCR1	TGFB1_TGFbeta receptor1
KIR2DL3_FAM3C	TNF_RIPK1	TNF_TNFRSF1A	C3_aMb2 complex	CD99_PILRA	CCR6_CCL20	TNFSF14_LTBR	IFNG_Type II IFNR
PGRMC2_CCL4L2	TNFSF10_RIPK1	TNF_TNFRSF1B	ICAM1_aXb2 complex	FPR3_HEBP1	DPP4_CXCL12	TNFSF14_TNFRSF14	CADM1_CADM1
TNFRSF1B_GRN	CXCR3_CCL20	TNF_RIPK1	CD94:NKG2A_HLA-E	AXL_GAS6	CCL5_CCR1	CD160_TNFRSF14	SPP1_CD44
CD44_HBEGF	CCL3_CCR1	TNFSF10_RIPK1	IL1 receptor_IL1A	MERTK_GAS6	TNFSF14_LTBR	MIF_TNFRSF14	LGALS9_CD44
HLA-F_LILRB2	CCL5_CCR1	CXCR3_CCL20	IL1 receptor_IL1B	LAIR1_LILRB4	TNFSF14_TNFRSF14	NCR3_BAG6	HLA-C_FAM3C
HLA-F_LILRB1	LGALS9_LRP1	CCL3_CCR1	IL1 receptor_IL1RN	ICAM1_aMb2 complex	MIF_TNFRSF14	ICAM3_CD209	PGRMC2_CCL4L2
TNF_NOTCH1	LGALS9_CD47	CCL5_CCR1	IL10 receptor_IL10	C3_aMb2 complex	CXCR6_CXCL16	ANXA1_FPR1	CD74_MIF
TNF_TNFRSF1B	LGALS9_SLC1A5	LGALS9_LRP1	IL6 receptor_IL6	ICAM1_aXb2 complex	ICAM3_CD209	ANXA1_FPR3	TNFRSF1A_GRN
TNF_RIPK1	LGALS9_HAVCR2	LGALS9_CD47	TGFB1_TGFbeta receptor1	CD94:NKG2A_HLA-E	ANXA1_FPR1	CD2_CD58	TNFRSF1B_GRN
TNFSF10_RIPK1	LGALS9_SORL1	LGALS9_SLC1A5	IFNG_Type II IFNR	IL1 receptor_IL1A	ANXA1_FPR3	PTPRC_MRC1	CD74_COPA
CXCR3_CCL20	TNFSF14_LTBR	LGALS9_HAVCR2	SPP1_CD44	IL1 receptor_IL1B	CD2_CD58	HLA-E_KLRC1	CD44_HBEGF
LGALS9_LRP1	TNFSF14_TNFRSF14	LGALS9_SORL1	LGALS9_CD44	IL1 receptor_IL1RN	PTPRC_MRC1	CD99_PILRA	HLA-DPB1_TNFSF13B
LGALS9_CD47	MIF_TNFRSF14	TNFSF14_LTBR	SPP1_PTGER4	IL10 receptor_IL10	CD28_CD80	SPN_SIGLEC1	TFRC_TNFSF13B
LGALS9_SLC1A5	NCR3_BAG6	TNFSF14_TNFRSF14	HLA-C_FAM3C	IL6 receptor_IL6	CD28_CD86	CD6_ALCAM	CD40_TNFSF13B
LGALS9_HAVCR2	CSF1_SIRPA	CD160_TNFRSF14	CD74_MIF	TGFB1_TGFbeta receptor1	HLA-E_KLRC1	CD52_SIGLEC10	CD74_APP
LGALS9_SORL1	ICAM3_CD209	MIF_TNFRSF14	TNFRSF1A_GRN	IFNG_Type II IFNR	CD99_PILRA	ICAM1_aMb2 complex	HLA-F_LILRB2
TNFRSF10B_TNFSF10	ANXA1_FPR1	NCR3_BAG6	TNFRSF1B_GRN		SPN_SIGLEC1	ICAM1_aXb2 complex	CD1D_LILRB2
MIF_TNFRSF14	ANXA1_FPR3	CSF1_SIRPA	CD74_COPA		CD6_ALCAM	CD94:NKG2A_HLA-E	HLA-G_LILRB2
NCR3_BAG6	CSF2_CSF1R	ICAM3_CD209	CD44_HBEGF		CD52_SIGLEC10	CD94:NKG2C_HLA-E	HLA-F_LILRB1
CSF1_SIRPA	CD2_CD58	ANXA1_FPR1	HLA-DPB1_TNFSF13B		ICAM1_aMb2 complex	IL10 receptor_IL10	HLA-G_LILRB1
ICAM3_CD209	PTPRC_MRC1	ANXA1_FPR3	TFRC_TNFSF13B		ICAM1_aXb2 complex	TGFB1_TGFbeta receptor1	TNF_NOTCH1
CD2_CD58	HLA-E_KLRC1	CD2_CD58	CD40_TNFSF13B		CD94:NKG2A_HLA-E	IFNG_Type II IFNR	TNF_TNFRSF1A
PTPRC_MRC1	CD99_PILRA	PTPRC_MRC1	CD74_APP		IL10 receptor_IL10		TNF_TNFRSF1B
HLA-E_KLRC1	SPN_SIGLEC1	HLA-E_KLRC1	NRP2_VEGFA		TGFB1_TGFbeta receptor1		TNF_RIPK1
CD99_PILRA	CD52_SIGLEC10	CD99_PILRA	FLT1_VEGFB		IFNG_Type II IFNR		CXCR3_CCL20
SPN_SIGLEC1	ICAM1_aMb2 complex	SPN_SIGLEC1	ADRB2_VEGFB				CCR6_CCL20
CD52_SIGLEC10	ICAM1_aXb2 complex	CD6_ALCAM	HLA-F_LILRB2				DPP4_CXCL12
ICAM1_aMb2 complex	CD94:NKG2A_HLA-E	CD52_SIGLEC10	HLA-F_LILRB1				LGALS9_LRP1
ICAM1_aXb2 complex	CD94:NKG2C_HLA-E	ICAM1_aMb2 complex	TNF_NOTCH1				LGALS9_CD47
CD94:NKG2A_HLA-E	IL10 receptor_IL10	ICAM1_aXb2 complex	TNF_TNFRSF1A				LGALS9_SLC1A5
CD94:NKG2C_HLA-E	TGFB1_TGFbeta receptor1	CD94:NKG2A_HLA-E	TNF_TNFRSF1B				LGALS9_HAVCR2
IL10 receptor_IL10	IFNG_Type II IFNR	CD94:NKG2C_HLA-E	TNF_RIPK1				LGALS9_SORL1
TGFB1_TGFbeta receptor1		IL10 receptor_IL10	TNFSF10_RIPK1				TNFRSF10B_TNFSF10
IFNG_Type II IFNR		TGFB1_TGFbeta receptor1	CCL3_CCR1				CD72_SEMA4D
		IFNG_Type II IFNR	CCL3L3_CCR1				TNFSF14_TNFRSF14
			LGALS9_LRP1				MIF_TNFRSF14
			LGALS9_CD47				BTLA_TNFRSF14
			SIRPA_CD47				SEMA4A_PLXND1
			LGALS9_SLC1A5				ICAM3_CD209
			LGALS9_HAVCR2				ANXA1_FPR1
			LGALS9_SORL1				ANXA1_FPR3
			TNFRSF10B_TNFSF10				PTPRC_MRC1
			TNFSF14_LTBR				HLA-E_KLRC1
			TNFSF14_TNFRSF14				SPN_SIGLEC1
			MIF_TNFRSF14				AXL_GAS6
			CCR1_CCL8				CD52_SIGLEC10
			NRG1_MS4A4A				ICAM1_aMb2 complex
			ICAM3_CD209				ICAM1_aXb2 complex
			IL1B_ADRB2				CD94:NKG2A_HLA-E
			ANXA1_FPR1				CD94:NKG2C_HLA-E
			ANXA1_FPR3				IL1 receptor inhibitor_IL1A
			CSF1R_CSF1				IL1 receptor inhibitor_IL1B
			PTPRC_MRC1				IL1 receptor inhibitor_IL1RN
			ALOX5_ALOX5AP				IL10 receptor_IL10
			HLA-E_KLRC1				IL6 receptor_IL6
			SELL_SELPLG
			CD99_PILRA
			SPN_SIGLEC1
			FPR3_HEBP1
			AXL_GAS6
			CD52_SIGLEC10
			LAIR1_LILRB4
			FN1_a5b1 complex
			FN1_aVb1 complex
			FN1_aVb5 complex
			ICAM1_aMb2 complex
			ICAM1_aXb2 complex
			CD94:NKG2A_HLA-E
			IL1 receptor_IL1A
			IL1 receptor_IL1B
			IL1 receptor_IL1RN
			IL10 receptor_IL10
			IL6 receptor_IL6
			TGFB1_TGFbeta receptor1
			IFNG_Type II IFNR

## Sheet: NK1_Ctrl
NK1|NK1	NK1|NK2	NK1|NK3	NK1|mac1	NK1|mac2	NK1|T	NK1|NKT	NK1|DC
HLA-C_FAM3C	LGALS9_CD44	LGALS9_CD44	CRTAM_CADM1	CRTAM_CADM1	LGALS9_CD44	LGALS9_CD44	CRTAM_CADM1
LAMP1_FAM3C	HLA-C_FAM3C	HLA-C_FAM3C	LGALS9_CD44	LGALS9_CD44	ICAM1_SPN	TGFB1_TGFBR3	LGALS9_CD44
KIR2DL3_FAM3C	LAMP1_FAM3C	LAMP1_FAM3C	HLA-C_FAM3C	HLA-C_FAM3C	KLRB1_CLEC2D	ICAM1_SPN	HLA-C_FAM3C
HLA-C_KIR2DL3	KIR2DL3_FAM3C	KIR2DL3_FAM3C	LAMP1_FAM3C	LAMP1_FAM3C	FAM3C_CLEC2D	ICAM1_ITGAL	LAMP1_FAM3C
ICAM1_SPN	HLA-C_KIR2DL3	ICAM1_AREG	KIR2DL3_FAM3C	KIR2DL3_FAM3C	CXCR3_CCL20	FAS_FASLG	KIR2DL3_FAM3C
ICAM1_ITGAL	ICAM1_AREG	ICAM1_SPN	PGRMC2_CCL4L2	PGRMC2_CCL4L2	LGALS9_CD47	KLRB1_CLEC2D	TNFRSF1B_GRN
FAS_FASLG	ICAM1_SPN	ICAM1_ITGAL	ICAM1_AREG	TNFRSF1B_GRN	LGALS9_SLC1A5	FAM3C_CLEC2D	ICAM1_SPN
HLA-A_KIR3DL1	ICAM1_ITGAL	FAS_FASLG	TNFRSF1B_GRN	HLA-F_LILRB2	MIF_TNFRSF14	LGALS9_CD47	CSF1_SLC7A1
HLA-F_KIR3DL1	FAS_FASLG	LGALS9_CD47	HLA-F_LILRB2	HLA-F_LILRB1	CD2_CD58	LGALS9_SLC1A5	TNFSF10_RIPK1
HLA-F_KIR3DL2	CD46_JAG1	LGALS9_SLC1A5	HLA-F_LILRB1	CXCR3_CCL20	HLA-E_KLRC1	LGALS9_HAVCR2	LGALS9_CD47
HLA-B_KIR3DL2	LGALS9_CD47	LGALS9_HAVCR2	CXCR3_CCL20	LGALS9_LRP1	CD94:NKG2A_HLA-E	LGALS9_SORL1	LGALS9_SLC1A5
HLA-F_LILRB1	LGALS9_SLC1A5	LGALS9_SORL1	LGALS9_LRP1	LGALS9_CD47	CD94:NKG2C_HLA-E	MIF_TNFRSF14	LGALS9_HAVCR2
COPA_SORT1	LGALS9_HAVCR2	MIF_TNFRSF14	LGALS9_CD47	LGALS9_SLC1A5	HLA-C_FAM3C	CD2_CD58	JAG1_NOTCH2
TNFSF10_RIPK1	LGALS9_SORL1	NCR3_BAG6	LGALS9_SLC1A5	LGALS9_HAVCR2	PDCD1_FAM3C	HLA-E_KLRC1	MIF_TNFRSF14
CD46_JAG1	MIF_TNFRSF14	CD2_CD58	LGALS9_HAVCR2	LGALS9_SORL1	HLA-C_KIR2DL3	HLA-E_KLRC2	NCR3_BAG6
LGALS9_CD47	NCR3_BAG6	HLA-E_KLRC1	LGALS9_SORL1	JAG1_NOTCH2	FAS_FASLG	CLEC2B_KLRF1	COPA_P2RY6
LGALS9_SLC1A5	CD2_CD58	HLA-E_KLRC2	JAG1_NOTCH2	MIF_TNFRSF14	HLA-A_KIR3DL1	ICAM1_aMb2 complex	CD2_CD58
LGALS9_HAVCR2	HLA-E_KLRC1	CLEC2B_KLRF1	MIF_TNFRSF14	NCR3_BAG6	HLA-F_KIR3DL1	CD94:NKG2A_HLA-E	HLA-E_KLRC1
LGALS9_SORL1	HLA-E_KLRC2	COL15A1_a1b1 complex	NCR3_BAG6	CSF1_SIRPA	HLA-F_KIR3DL2	CD94:NKG2C_HLA-E	CD52_SIGLEC10
MIF_TNFRSF14	COL15A1_a1b1 complex	CD94:NKG2A_HLA-E	CSF1_SIRPA	CD2_CD58	HLA-B_KIR3DL2	ICAM1_aLb2 complex	CD94:NKG2A_HLA-E
NCR3_BAG6	ICAM1_aMb2 complex	CD94:NKG2C_HLA-E	CD2_CD58	PTPRC_CD22	HLA-F_LILRB1	ICAM3_aLb2 complex	CD94:NKG2C_HLA-E
CD2_CD58	ICAM1_aXb2 complex	ICAM1_aLb2 complex	CD99_PILRA	CD99_PILRA	COPA_SORT1	HLA-C_FAM3C	IL15 receptor_IL15
HLA-E_KLRC1	ICAM3_aDb2 complex	ICAM3_aLb2 complex	CD52_SIGLEC10	SPN_SIGLEC1	TNF_FAS	HLA-C_KIR2DL3	TGFB1_TGFbeta receptor1
HLA-E_KLRC2	CD94:NKG2A_HLA-E	HLA-C_FAM3C	ICAM1_aXb2 complex	CD52_SIGLEC10	TNF_TNFRSF1B	TNFRSF1B_GRN	HLA-C_FAM3C
COL15A1_a1b1 complex	CD94:NKG2C_HLA-E	LAMP1_FAM3C	CD94:NKG2A_HLA-E	ICAM1_aMb2 complex	TNF_RIPK1	ICAM1_SPN	HLA-C_KIR2DL3
ICAM1_aMb2 complex	ICAM1_aLb2 complex	HLA-C_KIR2DL3	CD94:NKG2C_HLA-E	ICAM1_aXb2 complex	TNFSF10_RIPK1	ICAM1_ITGAL	CD74_MIF
ICAM1_aXb2 complex	ICAM3_aLb2 complex	TNFRSF1B_GRN	IL15 receptor_IL15	CD94:NKG2A_HLA-E	CD46_JAG1	HLA-A_KIR3DL1	CD74_COPA
ICAM3_aDb2 complex	HLA-C_FAM3C	ICAM1_SPN	TGFB1_TGFbeta receptor1	CD94:NKG2C_HLA-E	MIF_TNFRSF14	HLA-F_KIR3DL1	ICAM1_SPN
CD94:NKG2A_HLA-E	LAMP1_FAM3C	ICAM1_ITGAL	SPP1_CD44	TGFB1_TGFbeta receptor1	CD2_CD58	HLA-F_KIR3DL2	ICAM1_ITGAL
CD94:NKG2C_HLA-E	KIR2DL3_FAM3C	HLA-A_KIR3DL1	SPP1_PTGER4	SPP1_CD44	HLA-E_KLRC1	HLA-B_KIR3DL2	TNFRSF1A_FASLG
ICAM1_aLb2 complex	HLA-C_KIR2DL3	HLA-F_KIR3DL1	HLA-C_FAM3C	SPP1_PTGER4	HLA-E_KLRC2	HLA-F_LILRB1	TNFRSF10B_FASLG
ICAM3_aLb2 complex	TNFRSF1B_GRN	HLA-F_KIR3DL2	LAMP1_FAM3C	HLA-C_FAM3C	ICAM3_aDb2 complex	COPA_SORT1	FAS_FASLG
TGFB1_TGFbeta receptor1	ICAM1_SPN	HLA-B_KIR3DL2	HLA-C_KIR2DL3	LAMP1_FAM3C	CD94:NKG2A_HLA-E	TNF_FAS	HLA-A_KIR3DL1
	HLA-A_KIR3DL1	HLA-F_LILRB1	CD74_MIF	HLA-C_KIR2DL3	ICAM3_aLb2 complex	TNF_TNFRSF1B	HLA-F_KIR3DL1
	HLA-F_KIR3DL1	COPA_SORT1	TNFRSF1B_GRN	CD74_MIF	TGFB1_TGFbeta receptor1	TNF_RIPK1	HLA-F_KIR3DL2
	HLA-F_KIR3DL2	TNFSF10_RIPK1	CD74_COPA	TNFRSF1B_GRN	IFNG_Type II IFNR	TNFSF10_RIPK1	HLA-B_KIR3DL2
	HLA-B_KIR3DL2	CD46_JAG1	ICAM1_SPN	CD74_COPA		TNFSF14_TNFRSF14	HLA-F_LILRB1
	HLA-F_LILRB1	TNFSF14_TNFRSF14	ICAM1_ITGAL	ICAM1_SPN		CD160_TNFRSF14	HLA-G_LILRB1
	COPA_SORT1	CD160_TNFRSF14	TNFRSF1A_FASLG	ICAM1_ITGAL		MIF_TNFRSF14	GRN_SORT1
	TNFSF10_RIPK1	MIF_TNFRSF14	TNFRSF10B_FASLG	TNFRSF1A_FASLG		NCR3_BAG6	TNF_FAS
	CD46_JAG1	NCR3_BAG6	FAS_FASLG	TNFRSF10B_FASLG		CD2_CD58	TNF_TNFRSF1B
	LGALS9_CD47	CD2_CD58	HLA-A_KIR3DL1	FAS_FASLG		HLA-E_KLRC1	TNF_RIPK1
	LGALS9_SLC1A5	HLA-E_KLRC1	HLA-F_KIR3DL1	HLA-A_KIR3DL1		HLA-E_KLRC2	TNFSF10_RIPK1
	LGALS9_HAVCR2	HLA-E_KLRC2	HLA-F_KIR3DL2	HLA-F_KIR3DL1		ICAM1_aMb2 complex	CD46_JAG1
	LGALS9_SORL1	ICAM1_aMb2 complex	HLA-B_KIR3DL2	HLA-F_KIR3DL2		ICAM1_aXb2 complex	CXCL10_CXCR3
	TNFSF14_TNFRSF14	ICAM1_aXb2 complex	HLA-F_LILRB1	HLA-B_KIR3DL2		ICAM3_aDb2 complex	LGALS9_CD47
	MIF_TNFRSF14	ICAM3_aDb2 complex	GRN_SORT1	HLA-F_LILRB1		CD94:NKG2A_HLA-E	LGALS9_SLC1A5
	NCR3_BAG6	CD94:NKG2A_HLA-E	COPA_SORT1	GRN_SORT1		CD94:NKG2C_HLA-E	LGALS9_HAVCR2
	CD2_CD58	CD94:NKG2C_HLA-E	TNF_FAS	COPA_SORT1		ICAM1_aLb2 complex	LGALS9_SORL1
	HLA-E_KLRC1	ICAM1_aLb2 complex	TNF_TNFRSF1B	TNF_FAS		ICAM2_aLb2 complex	TNFRSF10B_TNFSF10
	HLA-E_KLRC2	ICAM3_aLb2 complex	TNF_RIPK1	TNF_TNFRSF1B		ICAM3_aLb2 complex	PLXNB2_SEMA4D
	COL6A1_a1b1 complex	TGFB1_TGFbeta receptor1	CD46_JAG1	TNF_RIPK1		TGFB1_TGFbeta receptor1	CD72_SEMA4D
	ICAM1_aXb2 complex	IFNG_Type II IFNR	LGALS9_CD47	CD46_JAG1		IFNG_Type II IFNR	MIF_TNFRSF14
	ICAM3_aDb2 complex		SIRPA_CD47	LGALS9_CD47			BTLA_TNFRSF14
	CD94:NKG2A_HLA-E		LGALS9_SLC1A5	SIRPA_CD47			TNFSF9_TNFRSF9
	CD94:NKG2C_HLA-E		LGALS9_HAVCR2	LGALS9_SLC1A5			HLA-E_KLRC1
	ICAM3_aLb2 complex		LGALS9_SORL1	LGALS9_HAVCR2			HLA-E_KLRC2
	TGFB1_TGFbeta receptor1		MDK_SORL1	LGALS9_SORL1			SELL_SELPLG
			TNFRSF10B_TNFSF10	MDK_SORL1			XCR1_XCL1
			PLXNB2_SEMA4D	TNFRSF10B_TNFSF10			XCR1_XCL2
			CD72_SEMA4D	FGFR1_NCAM1			COL1A1_a1b1 complex
			MIF_TNFRSF14	PLXNB2_SEMA4D			COL3A1_a1b1 complex
			CSF1R_CSF1	CSF1R_CSF1			COL1A2_a1b1 complex
			HLA-E_KLRC1	HLA-E_KLRC1			COL6A1_a1b1 complex
			HLA-E_KLRC2	HLA-E_KLRC2			COL6A2_a1b1 complex
			SELL_SELPLG	COL1A1_a1b1 complex			SEMA7A_a1b1 complex
			COL1A1_a1b1 complex	COL3A1_a1b1 complex			ICAM1_aMb2 complex
			COL3A1_a1b1 complex	COL6A1_a1b1 complex			ICAM1_aXb2 complex
			COL1A2_a1b1 complex	COL6A2_a1b1 complex			ICAM3_aDb2 complex
			COL6A1_a1b1 complex	ICAM1_aMb2 complex			ICAM1_aLb2 complex
			COL6A2_a1b1 complex	C3_aMb2 complex			ICAM3_aLb2 complex
			FN1_a5b1 complex	ICAM1_aXb2 complex			F11R_aLb2 complex
			FN1_aVb5 complex	ICAM1_aLb2 complex
			ICAM1_aMb2 complex
			C3_aMb2 complex
			ICAM1_aXb2 complex
			ICAM3_aDb2 complex
			ICAM1_aLb2 complex
			ICAM3_aLb2 complex
			F11R_aLb2 complex

## Sheet: NK1_RPL
NK1|NK1	NK1|NK2	NK1|NK3	NK1|mac1	NK1|mac2	NK1|T	NK1|NKT	NK1|DC
LGALS9_CD44	SPP1_CD44	SPP1_CD44	SPP1_CD44	CRTAM_CADM1	SPP1_CD44	SPP1_CD44	CRTAM_CADM1
HLA-C_FAM3C	LGALS9_CD44	LGALS9_CD44	LGALS9_CD44	SPP1_CD44	LGALS9_CD44	LGALS9_CD44	LGALS9_CD44
LAMP1_FAM3C	HLA-C_FAM3C	HLA-C_FAM3C	HLA-C_FAM3C	LGALS9_CD44	HLA-C_FAM3C	TGFB1_TGFBR3	HLA-C_FAM3C
KIR2DL3_FAM3C	LAMP1_FAM3C	LAMP1_FAM3C	LAMP1_FAM3C	HLA-C_FAM3C	LAMP1_FAM3C	PGRMC2_CCL4L2	LAMP1_FAM3C
HLA-C_KIR2DL3	KIR2DL3_FAM3C	KIR2DL3_FAM3C	KIR2DL3_FAM3C	LAMP1_FAM3C	KIR2DL3_FAM3C	ICAM1_SPN	KIR2DL3_FAM3C
ICAM1_AREG	HLA-C_KIR2DL3	PGRMC2_CCL4L2	PGRMC2_CCL4L2	KIR2DL3_FAM3C	ICAM1_SPN	ICAM1_ITGAL	PGRMC2_CCL4L2
ICAM1_SPN	ICAM1_AREG	HLA-C_KIR2DL3	ICAM1_AREG	PGRMC2_CCL4L2	ICAM1_ITGAL	TNFRSF10B_FASLG	ICAM1_AREG
ICAM1_ITGAL	ICAM1_SPN	ICAM1_AREG	TNFRSF1B_GRN	TNFRSF1B_GRN	KLRB1_CLEC2D	FAS_FASLG	TNFRSF1B_GRN
TNFRSF10B_FASLG	ICAM1_ITGAL	ICAM1_SPN	CD44_HBEGF	CD44_HBEGF	FAM3C_CLEC2D	KLRB1_CLEC2D	ICAM1_SPN
FAS_FASLG	TNFRSF10B_FASLG	ICAM1_ITGAL	ICAM1_SPN	HLA-F_LILRB2	TNF_ICOS	FAM3C_CLEC2D	ICAM1_ITGAL
HLA-A_KIR3DL1	FAS_FASLG	TNFRSF10B_FASLG	HLA-F_LILRB2	HLA-F_LILRB1	TNF_FAS	TNF_TNFRSF1B	CCL4_SLC7A1
HLA-F_KIR3DL1	TNF_TNFRSF1B	FAS_FASLG	HLA-F_LILRB1	TNF_NOTCH1	TNF_TNFRSF1B	LGALS9_CD47	CSF1_SLC7A1
HLA-F_KIR3DL2	LGALS9_CD47	TNF_TNFRSF1B	TNF_TNFRSF1A	TNF_TNFRSF1B	CXCR3_CCL20	LGALS9_SLC1A5	TNF_TNFRSF1A
HLA-B_KIR3DL2	LGALS9_SLC1A5	LGALS9_CD47	TNF_TNFRSF1B	TNF_RIPK1	LGALS9_CD47	LGALS9_HAVCR2	TNF_TNFRSF1B
HLA-F_LILRB1	LGALS9_HAVCR2	LGALS9_SLC1A5	CXCR3_CCL20	TNFSF10_RIPK1	LGALS9_SLC1A5	LGALS9_SORL1	TNF_RIPK1
COPA_SORT1	LGALS9_SORL1	LGALS9_HAVCR2	LGALS9_LRP1	CXCR3_CCL20	LGALS9_SORL1	MIF_TNFRSF14	TNFSF10_RIPK1
TNF_FAS	TNFRSF10B_TNFSF10	TNFRSF10B_TNFSF10	LGALS9_CD47	LGALS9_LRP1	TNFRSF10B_TNFSF10	NCR3_BAG6	LGALS9_CD47
TNF_TNFRSF1B	MIF_TNFRSF14	MIF_TNFRSF14	LGALS9_SLC1A5	LGALS9_CD47	MIF_TNFRSF14	CD2_CD58	LGALS9_SLC1A5
TNF_RIPK1	NCR3_BAG6	CD2_CD58	LGALS9_HAVCR2	LGALS9_SLC1A5	CD2_CD58	HLA-E_KLRC1	LGALS9_HAVCR2
TNFSF10_RIPK1	CD2_CD58	HLA-E_KLRC1	LGALS9_SORL1	LGALS9_HAVCR2	HLA-E_KLRC1	HLA-E_KLRC2	LGALS9_MRC2
LGALS9_CD47	HLA-E_KLRC1	HLA-E_KLRC2	TNFRSF10B_TNFSF10	LGALS9_SORL1	CD94:NKG2A_HLA-E	CLEC2B_KLRF1	TNFRSF10B_TNFSF10
LGALS9_SLC1A5	HLA-E_KLRC2	CLEC2B_KLRF1	MIF_TNFRSF14	TNFRSF10B_TNFSF10	CD94:NKG2C_HLA-E	ICAM1_aMb2 complex	MIF_TNFRSF14
LGALS9_HAVCR2	CLEC2B_KLRF1	ICAM1_aXb2 complex	NCR3_BAG6	MIF_TNFRSF14	ICAM1_aLb2 complex	CD94:NKG2A_HLA-E	NCR3_BAG6
LGALS9_SORL1	ICAM1_aMb2 complex	CD94:NKG2A_HLA-E	CSF1_SIRPA	NCR3_BAG6	ICAM3_aLb2 complex	CD94:NKG2C_HLA-E	COPA_P2RY6
TNFRSF10B_TNFSF10	ICAM1_aXb2 complex	CD94:NKG2C_HLA-E	CD2_CD58	CSF1_SIRPA	HLA-C_FAM3C	ICAM1_aLb2 complex	CD2_CD58
MIF_TNFRSF14	ICAM3_aDb2 complex	ICAM1_aLb2 complex	HLA-E_KLRC1	ICAM3_CD209	PDCD1_FAM3C	ICAM3_aLb2 complex	HLA-E_KLRC1
NCR3_BAG6	CD94:NKG2A_HLA-E	ICAM3_aLb2 complex	CD99_PILRA	CD2_CD58	HLA-C_KIR2DL3	HLA-C_FAM3C	HLA-E_KLRC2
CD2_CD58	CD94:NKG2C_HLA-E	HLA-C_FAM3C	ICAM1_aMb2 complex	PTPRC_MRC1	CD74_MIF	LAMP1_FAM3C	CD52_SIGLEC10
HLA-E_KLRC1	ICAM1_aLb2 complex	LAMP1_FAM3C	ICAM1_aXb2 complex	HLA-E_KLRC1	ICAM1_AREG	HLA-C_KIR2DL3	ICAM1_aXb2 complex
HLA-E_KLRC2	ICAM3_aLb2 complex	KIR2DL3_FAM3C	CD94:NKG2A_HLA-E	CD99_PILRA	TNFRSF1B_GRN	CD74_MIF	CD94:NKG2A_HLA-E
CLEC2B_KLRF1	HLA-C_FAM3C	HLA-C_KIR2DL3	CD94:NKG2C_HLA-E	SPN_SIGLEC1	CD74_COPA	ICAM1_AREG	CD94:NKG2C_HLA-E
ICAM1_aMb2 complex	LAMP1_FAM3C	CD74_MIF	IL10 receptor_IL10	CD52_SIGLEC10	ICAM1_SPN	TNFRSF1B_GRN	ICAM1_aLb2 complex
ICAM1_aXb2 complex	KIR2DL3_FAM3C	ICAM1_AREG	TGFB1_TGFbeta receptor1	ICAM1_aMb2 complex	ICAM1_ITGAL	CD74_COPA	ICAM3_aLb2 complex
ICAM3_aDb2 complex	HLA-C_KIR2DL3	TNFRSF1B_GRN	IFNG_Type II IFNR	ICAM1_aXb2 complex	FAS_FASLG	ICAM1_SPN	TGFB1_TGFbeta receptor1
CD94:NKG2A_HLA-E	CD74_MIF	CD74_COPA	SPP1_CD44	CD94:NKG2A_HLA-E	HLA-A_KIR3DL1	ICAM1_ITGAL	IFNG_Type II IFNR
CD94:NKG2C_HLA-E	ICAM1_AREG	ICAM1_SPN	SPP1_PTGER4	CD94:NKG2C_HLA-E	HLA-F_KIR3DL1	HLA-A_KIR3DL1	LGALS9_CD44
ICAM1_aLb2 complex	TNFRSF1B_GRN	ICAM1_ITGAL	HLA-C_FAM3C	IL10 receptor_IL10	HLA-F_KIR3DL2	HLA-F_KIR3DL1	HLA-C_FAM3C
ICAM3_aLb2 complex	ICAM1_SPN	HLA-A_KIR3DL1	LAMP1_FAM3C	TGFB1_TGFbeta receptor1	HLA-B_KIR3DL2	HLA-F_KIR3DL2	PDCD1_FAM3C
TGFB1_TGFbeta receptor1	ICAM1_ITGAL	HLA-F_KIR3DL1	HLA-C_KIR2DL3	IFNG_Type II IFNR	HLA-F_LILRB1	HLA-B_KIR3DL2	HLA-C_KIR2DL3
	HLA-A_KIR3DL1	HLA-F_KIR3DL2	CD74_MIF	SPP1_CD44	COPA_SORT1	HLA-F_LILRB1	CD74_MIF
	HLA-F_KIR3DL1	HLA-B_KIR3DL2	ICAM1_AREG	LGALS9_CD44	TNF_FAS	COPA_SORT1	ICAM1_AREG
	HLA-F_KIR3DL2	HLA-F_LILRB1	TNFRSF1B_GRN	SPP1_PTGER4	TNF_TNFRSF1B	TNF_FAS	CD74_COPA
	HLA-B_KIR3DL2	COPA_SORT1	CD74_COPA	HLA-C_FAM3C	TNF_RIPK1	TNF_TNFRSF1B	ICAM1_SPN
	HLA-F_LILRB1	TNF_FAS	ICAM1_SPN	LAMP1_FAM3C	TNFSF10_RIPK1	TNF_RIPK1	ICAM1_ITGAL
	COPA_SORT1	TNF_TNFRSF1B	ICAM1_ITGAL	HLA-C_KIR2DL3	TNFSF14_TNFRSF14	TNFSF14_TNFRSF14	TNFRSF1A_FASLG
	TNF_FAS	TNF_RIPK1	TNFRSF1A_FASLG	CD74_MIF	MIF_TNFRSF14	CD160_TNFRSF14	TNFRSF10B_FASLG
	TNF_TNFRSF1B	TNFSF10_RIPK1	TNFRSF10B_FASLG	ICAM1_AREG	CD2_CD58	MIF_TNFRSF14	HLA-A_KIR3DL1
	TNF_RIPK1	LGALS9_CD47	HLA-A_KIR3DL1	TNFRSF1B_GRN	CD48_CD244	NCR3_BAG6	HLA-F_KIR3DL1
	TNFSF10_RIPK1	LGALS9_SLC1A5	HLA-F_KIR3DL1	CD74_COPA	HLA-E_KLRC1	CD2_CD58	HLA-F_KIR3DL2
	LGALS9_CD47	LGALS9_HAVCR2	HLA-F_KIR3DL2	ICAM1_SPN	HLA-E_KLRC2	CD48_CD244	HLA-B_KIR3DL2
	LGALS9_SLC1A5	LGALS9_SORL1	HLA-B_KIR3DL2	ICAM1_ITGAL	CLEC2B_KLRF1	HLA-E_KLRC1	HLA-F_LILRB1
	LGALS9_HAVCR2	TNFSF14_TNFRSF14	HLA-F_LILRB1	TNFRSF1A_FASLG	ICAM1_aMb2 complex	HLA-E_KLRC2	HLA-G_LILRB1
	LGALS9_SORL1	CD160_TNFRSF14	GRN_SORT1	TNFRSF10B_FASLG	ICAM1_aXb2 complex	CLEC2B_KLRF1	GRN_SORT1
	TNFSF14_TNFRSF14	MIF_TNFRSF14	COPA_SORT1	HLA-A_KIR3DL1	ICAM3_aDb2 complex	ICAM1_aMb2 complex	TNF_FAS
	MIF_TNFRSF14	NCR3_BAG6	TNF_FAS	HLA-F_KIR3DL1	CD94:NKG2A_HLA-E	ICAM1_aXb2 complex	TNF_TNFRSF1B
	NCR3_BAG6	CD2_CD58	TNF_TNFRSF1B	HLA-F_KIR3DL2	ICAM1_aLb2 complex	ICAM3_aDb2 complex	TNF_RIPK1
	CD2_CD58	CD48_CD244	TNF_RIPK1	HLA-B_KIR3DL2	ICAM2_aLb2 complex	CD94:NKG2A_HLA-E	LGALS9_CD47
	CD48_CD244	HLA-E_KLRC1	TNFSF10_RIPK1	HLA-F_LILRB1	ICAM3_aLb2 complex	CD94:NKG2C_HLA-E	LGALS9_SLC1A5
	HLA-E_KLRC1	HLA-E_KLRC2	LGALS9_CD47	GRN_SORT1	TGFB1_TGFbeta receptor1	ICAM1_aLb2 complex	LGALS9_HAVCR2
	HLA-E_KLRC2	CLEC2B_KLRF1	SIRPA_CD47	COPA_SORT1		ICAM2_aLb2 complex	LGALS9_SORL1
	CLEC2B_KLRF1	ICAM1_aMb2 complex	LGALS9_SLC1A5	TNF_FAS		ICAM3_aLb2 complex	TNFRSF10B_TNFSF10
	ICAM1_aMb2 complex	ICAM1_aXb2 complex	LGALS9_HAVCR2	TNF_TNFRSF1B		TGFB1_TGFbeta receptor1	PLXNB2_SEMA4D
	ICAM1_aXb2 complex	ICAM3_aDb2 complex	LGALS9_SORL1	TNF_RIPK1			CD72_SEMA4D
	ICAM3_aDb2 complex	CD94:NKG2A_HLA-E	TNFRSF10B_TNFSF10	TNFSF10_RIPK1			MIF_TNFRSF14
	CD94:NKG2A_HLA-E	CD94:NKG2C_HLA-E	CD72_SEMA4D	CXCL12_CXCR3			BTLA_TNFRSF14
	CD94:NKG2C_HLA-E	ICAM1_aLb2 complex	TNFSF14_TNFRSF14	LGALS9_CD47			CD48_CD244
	ICAM1_aLb2 complex	ICAM3_aLb2 complex	MIF_TNFRSF14	SIRPA_CD47			HLA-E_KLRC1
	ICAM3_aLb2 complex	TGFB1_TGFbeta receptor1	CSF1R_CSF1	LGALS9_SLC1A5			HLA-E_KLRC2
	TGFB1_TGFbeta receptor1		CD48_CD244	LGALS9_HAVCR2			XCR1_XCL1
			ALOX5_ALOX5AP	LGALS9_SORL1			XCR1_XCL2
			HLA-E_KLRC1	TNFRSF10B_TNFSF10			CLEC2B_KLRF1
			HLA-E_KLRC2	FGFR1_NCAM1			SEMA7A_a1b1 complex
			SELL_SELPLG	PLXNB2_SEMA4D			ICAM1_aMb2 complex
			CLEC2B_KLRF1	CD72_SEMA4D			ICAM1_aXb2 complex
			FN1_a5b1 complex	MIF_TNFRSF14			VCAM1_aDb2 complex
			ICAM1_aMb2 complex	ADORA3_ENTPD1			ICAM3_aDb2 complex
			ICAM1_aXb2 complex	CSF1R_CSF1			CD94:NKG2A_HLA-E
			ICAM3_aDb2 complex	ALOX5_ALOX5AP			CD94:NKG2C_HLA-E
			CD94:NKG2A_HLA-E	HLA-E_KLRC1			ICAM1_aLb2 complex
			ICAM1_aLb2 complex	HLA-E_KLRC2			ICAM3_aLb2 complex
			ICAM2_aLb2 complex	CLEC2B_KLRF1			F11R_aLb2 complex
			ICAM3_aLb2 complex	ICAM1_aMb2 complex
			TGFB1_TGFbeta receptor1	C3_aMb2 complex
				ICAM1_aXb2 complex
				ICAM3_aDb2 complex
				CD94:NKG2A_HLA-E
				ICAM1_aLb2 complex
				ICAM2_aLb2 complex
				ICAM3_aLb2 complex
				ICAM4_aLb2 complex
				TGFB1_TGFbeta receptor1

## Sheet: NK2_Ctrl
NK2|NK1	NK2|NK2	NK2|NK3	NK2|mac1	NK2|mac2	NK2|T	NK2|NKT	NK2|DC
HLA-C_FAM3C	LGALS9_CD44	LGALS9_CD44	CRTAM_CADM1	CRTAM_CADM1	LGALS9_CD44	LGALS9_CD44	CRTAM_CADM1
LAMP1_FAM3C	HLA-C_FAM3C	HLA-C_FAM3C	LGALS9_CD44	LGALS9_CD44	KLRB1_CLEC2D	TGFB1_TGFBR3	LGALS9_CD44
KIR2DL3_FAM3C	LAMP1_FAM3C	LAMP1_FAM3C	HLA-C_FAM3C	HLA-C_FAM3C	FAM3C_CLEC2D	TNFRSF1B_GRN	HLA-C_FAM3C
HLA-C_KIR2DL3	KIR2DL3_FAM3C	KIR2DL3_FAM3C	LAMP1_FAM3C	LAMP1_FAM3C	CXCR3_CCL20	ICAM1_SPN	LAMP1_FAM3C
TNFRSF1B_GRN	HLA-C_KIR2DL3	ICAM1_AREG	KIR2DL3_FAM3C	KIR2DL3_FAM3C	LGALS9_CD47	ICAM1_ITGAL	KIR2DL3_FAM3C
ICAM1_SPN	ICAM1_AREG	ICAM1_SPN	PGRMC2_CCL4L2	PGRMC2_CCL4L2	LGALS9_SLC1A5	KLRB1_CLEC2D	TNFRSF1B_GRN
HLA-A_KIR3DL1	ICAM1_SPN	ICAM1_ITGAL	ICAM1_AREG	TNFRSF1B_GRN	TNFSF14_TNFRSF14	FAM3C_CLEC2D	CCL4_SLC7A1
HLA-F_KIR3DL1	ICAM1_ITGAL	LGALS9_CD47	TNFRSF1B_GRN	CD44_HBEGF	MIF_TNFRSF14	LGALS9_CD47	CSF1_SLC7A1
HLA-F_KIR3DL2	CD46_JAG1	LGALS9_SLC1A5	CD44_HBEGF	HLA-F_LILRB2	CD2_CD58	LGALS9_SLC1A5	TNFSF10_RIPK1
HLA-B_KIR3DL2	LGALS9_CD47	LGALS9_HAVCR2	HLA-F_LILRB2	HLA-F_LILRB1	HLA-E_KLRC1	LGALS9_HAVCR2	LGALS9_CD47
HLA-F_LILRB1	LGALS9_SLC1A5	LGALS9_SORL1	HLA-F_LILRB1	CXCR3_CCL20	CD94:NKG2A_HLA-E	LGALS9_SORL1	LGALS9_SLC1A5
COPA_SORT1	LGALS9_HAVCR2	TNFSF14_TNFRSF14	CXCR3_CCL20	CCL5_CCR1	CD94:NKG2C_HLA-E	TNFSF14_TNFRSF14	LGALS9_HAVCR2
TNFSF10_RIPK1	LGALS9_SORL1	MIF_TNFRSF14	LGALS9_LRP1	LGALS9_LRP1	HLA-C_FAM3C	MIF_TNFRSF14	JAG1_NOTCH2
CD46_JAG1	TNFSF14_TNFRSF14	NCR3_BAG6	LGALS9_CD47	LGALS9_CD47	PDCD1_FAM3C	CD2_CD58	TNFSF14_LTBR
LGALS9_CD47	MIF_TNFRSF14	CD2_CD58	LGALS9_HAVCR2	LGALS9_SLC1A5	HLA-C_KIR2DL3	HLA-E_KLRC1	TNFSF14_TNFRSF14
LGALS9_SLC1A5	NCR3_BAG6	HLA-E_KLRC1	LGALS9_SORL1	LGALS9_HAVCR2	FAS_FASLG	HLA-E_KLRC2	MIF_TNFRSF14
LGALS9_HAVCR2	CD2_CD58	HLA-E_KLRC2	JAG1_NOTCH2	LGALS9_SORL1	TNF_TNFRSF1B	CLEC2B_KLRF1	NCR3_BAG6
LGALS9_SORL1	HLA-E_KLRC1	CLEC2B_KLRF1	TNFSF14_LTBR	JAG1_NOTCH2	CD46_JAG1	ICAM1_aMb2 complex	COPA_P2RY6
TNFSF14_TNFRSF14	HLA-E_KLRC2	COL6A1_a1b1 complex	TNFSF14_TNFRSF14	TNFSF14_TNFRSF14	MIF_TNFRSF14	CD94:NKG2A_HLA-E	NAMPT_P2RY6
MIF_TNFRSF14	COL6A1_a1b1 complex	CD94:NKG2A_HLA-E	MIF_TNFRSF14	MIF_TNFRSF14	CD2_CD58	CD94:NKG2C_HLA-E	CD2_CD58
NCR3_BAG6	ICAM1_aMb2 complex	CD94:NKG2C_HLA-E	NCR3_BAG6	NCR3_BAG6	HLA-E_KLRC1	ICAM1_aLb2 complex	HLA-E_KLRC1
CD2_CD58	ICAM1_aXb2 complex	ICAM1_aLb2 complex	CSF1_SIRPA	CSF1_SIRPA	HLA-E_KLRC2	ICAM3_aLb2 complex	CD52_SIGLEC10
HLA-E_KLRC1	ICAM3_aDb2 complex	ICAM3_aLb2 complex	ANXA1_FPR1	ANXA1_FPR1	ICAM3_aDb2 complex	HLA-C_FAM3C	CD94:NKG2A_HLA-E
HLA-E_KLRC2	CD94:NKG2A_HLA-E	HLA-C_FAM3C	ANXA1_FPR3	ANXA1_FPR3	CD8 receptor_LCK	HLA-C_KIR2DL3	CD94:NKG2C_HLA-E
COL6A1_a1b1 complex	CD94:NKG2C_HLA-E	LAMP1_FAM3C	CSF2_CSF1R	CSF2_CSF1R	CD94:NKG2A_HLA-E	ICAM1_AREG	IL15 receptor_IL15
ICAM1_aXb2 complex	ICAM1_aLb2 complex	HLA-C_KIR2DL3	CD2_CD58	CD2_CD58	ICAM3_aLb2 complex	ICAM1_SPN	TGFB1_TGFbeta receptor1
ICAM3_aDb2 complex	ICAM3_aLb2 complex	ICAM1_AREG	CD99_PILRA	PTPRC_CD22	IFNG_Type II IFNR	ICAM1_ITGAL	LGALS9_CD44
CD94:NKG2A_HLA-E		ICAM1_SPN	CD52_SIGLEC10	CD99_PILRA		TNF_TNFRSF1B	HLA-C_FAM3C
CD94:NKG2C_HLA-E		ICAM1_ITGAL	ICAM1_aXb2 complex	SPN_SIGLEC1		TNFSF14_TNFRSF14	HLA-C_KIR2DL3
ICAM3_aLb2 complex		CD46_JAG1	CD94:NKG2A_HLA-E	CD52_SIGLEC10		CD160_TNFRSF14	CD74_MIF
TGFB1_TGFbeta receptor1		TNFSF14_TNFRSF14	CD94:NKG2C_HLA-E	ICAM1_aMb2 complex		MIF_TNFRSF14	ICAM1_AREG
LGALS9_CD44		CD160_TNFRSF14	IL15 receptor_IL15	ICAM1_aXb2 complex		NCR3_BAG6	CD74_COPA
HLA-C_FAM3C		MIF_TNFRSF14	TGFB1_TGFbeta receptor1	CD94:NKG2A_HLA-E		CD2_CD58	ICAM1_SPN
LAMP1_FAM3C		NCR3_BAG6	SPP1_CD44	CD94:NKG2C_HLA-E		HLA-E_KLRC1	ICAM1_ITGAL
KIR2DL3_FAM3C		CD2_CD58	LGALS9_CD44	TGFB1_TGFbeta receptor1		HLA-E_KLRC2	TNFRSF1A_FASLG
HLA-C_KIR2DL3		HLA-E_KLRC1	SPP1_PTGER4	SPP1_CD44		ICAM1_aMb2 complex	TNFRSF10B_FASLG
ICAM1_AREG		HLA-E_KLRC2	HLA-C_FAM3C	LGALS9_CD44		ICAM1_aXb2 complex	FAS_FASLG
ICAM1_SPN		ICAM1_aMb2 complex	LAMP1_FAM3C	SPP1_PTGER4		ICAM3_aDb2 complex	TNF_TNFRSF1B
ICAM1_ITGAL		ICAM1_aXb2 complex	HLA-C_KIR2DL3	HLA-C_FAM3C		CD94:NKG2A_HLA-E	CD46_JAG1
FAS_FASLG		ICAM3_aDb2 complex	CD74_MIF	LAMP1_FAM3C		CD94:NKG2C_HLA-E	CXCL10_CXCR3
CD46_JAG1		CD94:NKG2A_HLA-E	ICAM1_AREG	HLA-C_KIR2DL3		ICAM1_aLb2 complex	LGALS9_CD47
LGALS9_CD47		CD94:NKG2C_HLA-E	CD74_COPA	CD74_MIF		ICAM2_aLb2 complex	LGALS9_SLC1A5
LGALS9_SLC1A5		ICAM1_aLb2 complex	ICAM1_SPN	ICAM1_AREG		ICAM3_aLb2 complex	LGALS9_HAVCR2
LGALS9_HAVCR2		ICAM3_aLb2 complex	ICAM1_ITGAL	CD74_COPA		IFNG_Type II IFNR	LGALS9_SORL1
LGALS9_SORL1		IFNG_Type II IFNR	TNFRSF1A_FASLG	ICAM1_SPN			TNFRSF10B_TNFSF10
MIF_TNFRSF14			TNFRSF10B_FASLG	ICAM1_ITGAL			PLXNB2_SEMA4D
NCR3_BAG6			FAS_FASLG	TNFRSF1A_FASLG			CD72_SEMA4D
CD2_CD58			TNF_TNFRSF1B	TNFRSF10B_FASLG			MIF_TNFRSF14
HLA-E_KLRC1			CD46_JAG1	FAS_FASLG			BTLA_TNFRSF14
HLA-E_KLRC2			LGALS9_CD47	TNF_TNFRSF1B			HLA-E_KLRC1
COL15A1_a1b1 complex			SIRPA_CD47	CD46_JAG1			HLA-E_KLRC2
ICAM1_aMb2 complex			LGALS9_SLC1A5	LGALS9_CD47			SELL_SELPLG
ICAM1_aXb2 complex			LGALS9_HAVCR2	SIRPA_CD47			XCR1_XCL1
ICAM3_aDb2 complex			LGALS9_SORL1	LGALS9_SLC1A5			XCR1_XCL2
CD94:NKG2A_HLA-E			TNFRSF10B_TNFSF10	LGALS9_HAVCR2			COL1A1_a1b1 complex
CD94:NKG2C_HLA-E			PLXNB2_SEMA4D	LGALS9_SORL1			COL3A1_a1b1 complex
ICAM1_aLb2 complex			CD72_SEMA4D	MDK_SORL1			COL1A2_a1b1 complex
ICAM3_aLb2 complex			MIF_TNFRSF14	TNFRSF10B_TNFSF10			COL6A1_a1b1 complex
			CSF1R_CSF1	FGFR1_NCAM1			COL6A2_a1b1 complex
			ALOX5_ALOX5AP	PLXNB2_SEMA4D			SEMA7A_a1b1 complex
			HLA-E_KLRC1	CSF1R_CSF1			PLAUR_a4b1 complex
			HLA-E_KLRC2	ALOX5_ALOX5AP			ICAM1_aMb2 complex
			SELL_SELPLG	HLA-E_KLRC1			ICAM1_aXb2 complex
			COL1A1_a1b1 complex	HLA-E_KLRC2			ICAM3_aDb2 complex
			COL3A1_a1b1 complex	COL1A1_a1b1 complex			ICAM1_aLb2 complex
			COL1A2_a1b1 complex	COL3A1_a1b1 complex			ICAM3_aLb2 complex
			COL6A1_a1b1 complex	COL6A1_a1b1 complex			F11R_aLb2 complex
			COL6A2_a1b1 complex	COL6A2_a1b1 complex
			FN1_a4b1 complex	SPP1_a4b1 complex
			SPP1_a4b1 complex	PLAUR_a4b1 complex
			PLAUR_a4b1 complex	PLA2G2A_a4b1 complex
			FN1_a4b7 complex	ICAM1_aMb2 complex
			FN1_a5b1 complex	C3_aMb2 complex
			ICAM1_aMb2 complex	ICAM1_aXb2 complex
			C3_aMb2 complex	ICAM1_aLb2 complex
			ICAM1_aXb2 complex
			ICAM3_aDb2 complex
			ICAM1_aLb2 complex
			ICAM3_aLb2 complex
			F11R_aLb2 complex

## Sheet: NK2_RPL
NK2|NK1	NK2|NK2	NK2|NK3	NK2|mac1	NK2|mac2	NK2|T	NK2|NKT	NK2|DC
HLA-C_FAM3C	SPP1_CD44	SPP1_CD44	SPP1_CD44	CRTAM_CADM1	SPP1_CD44	SPP1_CD44	CRTAM_CADM1
LAMP1_FAM3C	LGALS9_CD44	LGALS9_CD44	LGALS9_CD44	SPP1_CD44	LGALS9_CD44	LGALS9_CD44	LGALS9_CD44
KIR2DL3_FAM3C	HLA-C_FAM3C	HLA-C_FAM3C	HLA-C_FAM3C	LGALS9_CD44	HLA-C_FAM3C	SPP1_PTGER4	HLA-C_FAM3C
HLA-C_KIR2DL3	LAMP1_FAM3C	LAMP1_FAM3C	LAMP1_FAM3C	SPP1_PTGER4	LAMP1_FAM3C	TGFB1_TGFBR3	LAMP1_FAM3C
CD74_MIF	KIR2DL3_FAM3C	KIR2DL3_FAM3C	KIR2DL3_FAM3C	HLA-C_FAM3C	KIR2DL3_FAM3C	PGRMC2_CCL4L2	KIR2DL3_FAM3C
ICAM1_AREG	HLA-C_KIR2DL3	PGRMC2_CCL4L2	PGRMC2_CCL4L2	LAMP1_FAM3C	ICAM1_SPN	ICAM1_SPN	PGRMC2_CCL4L2
TNFRSF1B_GRN	CD74_MIF	HLA-C_KIR2DL3	CD74_MIF	KIR2DL3_FAM3C	ICAM1_ITGAL	ICAM1_ITGAL	CD74_MIF
ICAM1_SPN	ICAM1_AREG	CD74_MIF	ICAM1_AREG	PGRMC2_CCL4L2	KLRB1_CLEC2D	KLRB1_CLEC2D	ICAM1_AREG
ICAM1_ITGAL	ICAM1_SPN	ICAM1_AREG	TNFRSF1B_GRN	TNFRSF1B_GRN	FAM3C_CLEC2D	FAM3C_CLEC2D	TNFRSF1B_GRN
HLA-A_KIR3DL1	ICAM1_ITGAL	ICAM1_SPN	CD44_HBEGF	CD44_HBEGF	TNF_ICOS	TNF_TNFRSF1B	TFRC_TNFSF13B
HLA-F_KIR3DL1	TNF_TNFRSF1B	ICAM1_ITGAL	HLA-DPB1_TNFSF13B	HLA-DPB1_TNFSF13B	TNF_FAS	LGALS9_CD47	ICAM1_SPN
HLA-F_KIR3DL2	LGALS9_CD47	TNF_TNFRSF1B	TFRC_TNFSF13B	TFRC_TNFSF13B	TNF_TNFRSF1B	LGALS9_SLC1A5	ICAM1_ITGAL
HLA-B_KIR3DL2	LGALS9_SLC1A5	LGALS9_CD47	ICAM1_SPN	HLA-F_LILRB2	CXCR3_CCL20	LGALS9_HAVCR2	CCL4_SLC7A1
HLA-F_LILRB1	LGALS9_HAVCR2	LGALS9_SLC1A5	HLA-F_LILRB2	HLA-F_LILRB1	LGALS9_CD47	LGALS9_SORL1	CSF1_SLC7A1
COPA_SORT1	LGALS9_SORL1	LGALS9_HAVCR2	HLA-F_LILRB1	TNF_NOTCH1	LGALS9_SLC1A5	TNFSF14_TNFRSF14	TNF_TNFRSF1A
TNF_FAS	TNFSF14_TNFRSF14	TNFSF14_TNFRSF14	TNF_TNFRSF1A	TNF_TNFRSF1A	LGALS9_SORL1	MIF_TNFRSF14	TNF_TNFRSF1B
TNF_TNFRSF1B	MIF_TNFRSF14	MIF_TNFRSF14	TNF_TNFRSF1B	TNF_TNFRSF1B	TNFSF14_TNFRSF14	NCR3_BAG6	TNF_RIPK1
TNF_RIPK1	NCR3_BAG6	CD2_CD58	CXCR3_CCL20	TNF_RIPK1	MIF_TNFRSF14	CD2_CD58	TNFSF10_RIPK1
TNFSF10_RIPK1	CD2_CD58	HLA-E_KLRC1	CCL3_CCR1	TNFSF10_RIPK1	CD2_CD58	HLA-E_KLRC1	LGALS9_CD47
LGALS9_CD47	HLA-E_KLRC1	HLA-E_KLRC2	CCL5_CCR1	CXCR3_CCL20	HLA-E_KLRC1	HLA-E_KLRC2	LGALS9_SLC1A5
LGALS9_SLC1A5	HLA-E_KLRC2	CLEC2B_KLRF1	LGALS9_LRP1	CCL3_CCR1	CD94:NKG2A_HLA-E	CLEC2B_KLRF1	LGALS9_HAVCR2
LGALS9_HAVCR2	CLEC2B_KLRF1	ICAM1_aXb2 complex	LGALS9_CD47	CCL5_CCR1	CD94:NKG2C_HLA-E	ICAM1_aMb2 complex	LGALS9_MRC2
LGALS9_SORL1	ICAM1_aMb2 complex	CD94:NKG2A_HLA-E	LGALS9_HAVCR2	LGALS9_LRP1	ICAM1_aLb2 complex	CD94:NKG2A_HLA-E	TNFSF14_LTBR
TNFSF14_TNFRSF14	ICAM1_aXb2 complex	CD94:NKG2C_HLA-E	LGALS9_SORL1	LGALS9_CD47	ICAM3_aLb2 complex	CD94:NKG2C_HLA-E	TNFSF14_TNFRSF14
MIF_TNFRSF14	ICAM3_aDb2 complex	ICAM1_aLb2 complex	TNFSF14_LTBR	LGALS9_SLC1A5	SPP1_CD44	ICAM1_aLb2 complex	MIF_TNFRSF14
NCR3_BAG6	CD94:NKG2A_HLA-E	ICAM3_aLb2 complex	TNFSF14_TNFRSF14	LGALS9_HAVCR2	HLA-C_FAM3C	ICAM3_aLb2 complex	NCR3_BAG6
CD2_CD58	CD94:NKG2C_HLA-E	SPP1_CD44	MIF_TNFRSF14	LGALS9_SORL1	PDCD1_FAM3C	HLA-C_FAM3C	COPA_P2RY6
CD48_CD244	ICAM1_aLb2 complex	LGALS9_CD44	NCR3_BAG6	TNFSF14_LTBR	HLA-C_KIR2DL3	LAMP1_FAM3C	NAMPT_P2RY6
HLA-E_KLRC1	ICAM3_aLb2 complex	HLA-C_FAM3C	CSF1_SIRPA	TNFSF14_TNFRSF14	CD74_MIF	HLA-C_KIR2DL3	CD2_CD58
HLA-E_KLRC2		LAMP1_FAM3C	ANXA1_FPR1	MIF_TNFRSF14	ICAM1_AREG	CD74_MIF	HLA-E_KLRC1
CLEC2B_KLRF1		KIR2DL3_FAM3C	ANXA1_FPR3	NCR3_BAG6	CD74_COPA	ICAM1_AREG	HLA-E_KLRC2
ICAM1_aMb2 complex		HLA-C_KIR2DL3	ANXA1_FPR2	CSF1_SIRPA	ICAM1_SPN	CD74_COPA	CD52_SIGLEC10
ICAM1_aXb2 complex		CD74_MIF	CSF2_CSF1R	ICAM3_CD209	ICAM1_ITGAL	ICAM1_SPN	ICAM1_aXb2 complex
ICAM3_aDb2 complex		ICAM1_AREG	CD2_CD58	ANXA1_FPR1	FAS_FASLG	ICAM1_ITGAL	CD94:NKG2A_HLA-E
CD94:NKG2A_HLA-E		CD74_COPA	HLA-E_KLRC1	ANXA1_FPR3	TNF_TNFRSF1B	TNF_TNFRSF1B	CD94:NKG2C_HLA-E
CD94:NKG2C_HLA-E		ICAM1_SPN	CD99_PILRA	CSF2_CSF1R	TNFSF14_TNFRSF14	TNFSF14_TNFRSF14	ICAM1_aLb2 complex
ICAM1_aLb2 complex		ICAM1_ITGAL	ICAM1_aMb2 complex	CD2_CD58	MIF_TNFRSF14	CD160_TNFRSF14	ICAM3_aLb2 complex
ICAM3_aLb2 complex		TNF_TNFRSF1B	ICAM1_aXb2 complex	PTPRC_MRC1	CD2_CD58	MIF_TNFRSF14	TGFB1_TGFbeta receptor1
TGFB1_TGFbeta receptor1		CXCR3_CCL20	CD94:NKG2A_HLA-E	HLA-E_KLRC1	HLA-E_KLRC1	NCR3_BAG6	IFNG_Type II IFNR
SPP1_CD44		LGALS9_CD47	CD94:NKG2C_HLA-E	CD99_PILRA	HLA-E_KLRC2	CD2_CD58	SPP1_CD44
LGALS9_CD44		LGALS9_SLC1A5	IL10 receptor_IL10	SPN_SIGLEC1	CLEC2B_KLRF1	HLA-E_KLRC1	LGALS9_CD44
HLA-C_FAM3C		LGALS9_HAVCR2	TGFB1_TGFbeta receptor1	CD52_SIGLEC10	ICAM1_aMb2 complex	HLA-E_KLRC2	HLA-C_FAM3C
LAMP1_FAM3C		LGALS9_SORL1	IFNG_Type II IFNR	ICAM1_aMb2 complex	ICAM1_aXb2 complex	CLEC2B_KLRF1	PDCD1_FAM3C
KIR2DL3_FAM3C		TNFSF14_TNFRSF14	SPP1_CD44	ICAM1_aXb2 complex	ICAM3_aDb2 complex	ICAM1_aMb2 complex	HLA-C_KIR2DL3
HLA-C_KIR2DL3		CD160_TNFRSF14	LGALS9_CD44	CD94:NKG2A_HLA-E	CD8 receptor_LCK	ICAM1_aXb2 complex	CD74_MIF
ICAM1_AREG		MIF_TNFRSF14	SPP1_PTGER4	CD94:NKG2C_HLA-E	CD94:NKG2A_HLA-E	ICAM3_aDb2 complex	ICAM1_AREG
ICAM1_SPN		NCR3_BAG6	HLA-C_FAM3C	IL10 receptor_IL10	ICAM1_aLb2 complex	CD8 receptor_LCK	CD74_COPA
ICAM1_ITGAL		CD2_CD58	LAMP1_FAM3C	TGFB1_TGFbeta receptor1	ICAM2_aLb2 complex	CD94:NKG2A_HLA-E	ICAM1_SPN
TNFRSF10B_FASLG		HLA-E_KLRC1	HLA-C_KIR2DL3	IFNG_Type II IFNR	ICAM3_aLb2 complex	CD94:NKG2C_HLA-E	ICAM1_ITGAL
FAS_FASLG		HLA-E_KLRC2	CD74_MIF	SPP1_CD44		ICAM1_aLb2 complex	TNFRSF1A_FASLG
TNF_TNFRSF1B		CLEC2B_KLRF1	ICAM1_AREG	LGALS9_CD44		ICAM2_aLb2 complex	TNFRSF10B_FASLG
LGALS9_CD47		ICAM1_aMb2 complex	CD74_COPA	SPP1_PTGER4		ICAM3_aLb2 complex	TNF_TNFRSF1B
LGALS9_SLC1A5		ICAM1_aXb2 complex	ICAM1_SPN	HLA-C_FAM3C			LGALS9_CD47
LGALS9_HAVCR2		ICAM3_aDb2 complex	ICAM1_ITGAL	LAMP1_FAM3C			LGALS9_SLC1A5
LGALS9_SORL1		CD94:NKG2A_HLA-E	TNFRSF1A_FASLG	HLA-C_KIR2DL3			LGALS9_HAVCR2
TNFRSF10B_TNFSF10		CD94:NKG2C_HLA-E	TNFRSF10B_FASLG	CD74_MIF			LGALS9_SORL1
MIF_TNFRSF14		ICAM1_aLb2 complex	TNF_TNFRSF1B	ICAM1_AREG			TNFRSF10B_TNFSF10
NCR3_BAG6		ICAM3_aLb2 complex	LGALS9_CD47	CD74_COPA			PLXNB2_SEMA4D
CD2_CD58			SIRPA_CD47	ICAM1_SPN			CD72_SEMA4D
HLA-E_KLRC1			LGALS9_SLC1A5	ICAM1_ITGAL			MIF_TNFRSF14
HLA-E_KLRC2			LGALS9_HAVCR2	TNFRSF1A_FASLG			BTLA_TNFRSF14
CLEC2B_KLRF1			LGALS9_SORL1	TNFRSF10B_FASLG			HLA-E_KLRC1
ICAM1_aMb2 complex			TNFRSF10B_TNFSF10	TNF_TNFRSF1B			HLA-E_KLRC2
ICAM1_aXb2 complex			CD72_SEMA4D	CXCL12_CXCR3			XCR1_XCL1
ICAM3_aDb2 complex			TNFSF14_TNFRSF14	LGALS9_CD47			XCR1_XCL2
CD94:NKG2A_HLA-E			MIF_TNFRSF14	SIRPA_CD47			CLEC2B_KLRF1
CD94:NKG2C_HLA-E			CSF1R_CSF1	LGALS9_SLC1A5			SEMA7A_a1b1 complex
ICAM1_aLb2 complex			ALOX5_ALOX5AP	LGALS9_HAVCR2			ICAM1_aMb2 complex
ICAM3_aLb2 complex			HLA-E_KLRC1	LGALS9_SORL1			ICAM1_aXb2 complex
			HLA-E_KLRC2	TNFRSF10B_TNFSF10			VCAM1_aDb2 complex
			SELL_SELPLG	FGFR1_NCAM1			ICAM3_aDb2 complex
			CLEC2B_KLRF1	PLXNB2_SEMA4D			CD94:NKG2A_HLA-E
			ICAM1_aMb2 complex	CD72_SEMA4D			CD94:NKG2C_HLA-E
			ICAM1_aXb2 complex	MIF_TNFRSF14			ICAM1_aLb2 complex
			ICAM3_aDb2 complex	CXCL12_CXCR4			ICAM3_aLb2 complex
			CD94:NKG2A_HLA-E	CSF1R_CSF1			F11R_aLb2 complex
			ICAM1_aLb2 complex	ALOX5_ALOX5AP			GMCSFR_CSF2
			ICAM2_aLb2 complex	HLA-E_KLRC1
			ICAM3_aLb2 complex	HLA-E_KLRC2
				CLEC2B_KLRF1
				ICAM1_aMb2 complex
				C3_aMb2 complex
				ICAM1_aXb2 complex
				ICAM3_aDb2 complex
				CD94:NKG2A_HLA-E
				ICAM1_aLb2 complex
				ICAM2_aLb2 complex
				ICAM3_aLb2 complex
				ICAM4_aLb2 complex

[truncated: 6 more sheets: NK3_Ctrl, NK3_RPL, NKT_Ctrl, NKT_RPL, T_Ctrl, T_RPL]
