# Supplementary material for: Single-cell profiling of the human decidual immune microenvironment in patients with recurrent pregnancy loss
Source: Cell Discov. 2021 Jan 4;7:1. doi: 10.1038/s41421-020-00236-z (PMC7779601; doi:10.1038/s41421-020-00236-z)
Supplement: Supplementary file 4 — Supplementary Table S5 [file 41421_2020_236_MOESM4_ESM.xlsx]

## Sheet: EVT_Ctrl
EVT|NK1	EVT|NK2	EVT|NK3	EVT|mac1	EVT|mac2	EVT|T	EVT|NKT	EVT|DC
PVR_CD96	PVR_CD96	PVR_CD96	CADM1_CADM1	CADM1_CADM1	PVR_CD96	PVR_CD96	PVR_TNFSF9
EGFR_TGFB1	SPP1_CD44	PVR_TIGIT	SPP1_CD44	SPP1_CD44	PVR_TIGIT	PVR_TIGIT	PVR_CD226
EGFR_MIF	LGALS9_CD44	SPP1_CD44	LGALS9_CD44	LGALS9_CD44	SPP1_CD44	CDH1_KLRG1	CADM1_CADM1
EGFR_COPA	HGF_CD44	LGALS9_CD44	HGF_CD44	HGF_CD44	LGALS9_CD44	SPP1_CD44	SPP1_CD44
TNFRSF1A_FASLG	SPP1_PTGER4	HGF_CD44	SPP1_PTGER4	SPP1_PTGER4	HGF_CD44	LGALS9_CD44	LGALS9_CD44
TNFRSF10B_FASLG	EGFR_TGFB1	SPP1_PTGER4	PGRMC2_CCL4L2	PGRMC2_CCL4L2	SPP1_PTGER4	HGF_CD44	HGF_CD44
HLA-G_LILRB1	EGFR_MIF	EGFR_TGFB1	EGFR_MIF	EGFR_GRN	EGFR_TGFB1	SPP1_PTGER4	SPP1_PTGER4
IGF2_IGF2R	EGFR_AREG	EGFR_MIF	EGFR_AREG	TNFRSF1A_GRN	EGFR_MIF	INHA_TGFBR3	EGFR_MIF
GRN_SORT1	EGFR_COPA	EGFR_AREG	EGFR_GRN	TNFRSF1B_GRN	EGFR_COPA	TGFB2_TGFBR3	EGFR_AREG
COPA_SORT1	TNFRSF1A_FASLG	EGFR_COPA	TNFRSF1A_GRN	EGFR_COPA	FAM3C_CLEC2D	EGFR_TGFB1	EGFR_GRN
CD200_CD200R1	TNFRSF10B_FASLG	TNFRSF1A_FASLG	TNFRSF1B_GRN	EGFR_HBEGF	LGALS9_CD47	EGFR_MIF	TNFRSF1A_GRN
CD46_JAG1	CD46_JAG1	TNFRSF10B_FASLG	EGFR_HBEGF	TFRC_TNFSF13B	SIRPA_CD47	EGFR_COPA	TNFRSF1B_GRN
LGALS9_CD47	LGALS9_CD47	LGALS9_CD47	TFRC_TNFSF13B	NRP1_VEGFA	TNFRSF10B_TNFSF10	ICAM1_SPN	TFRC_TNFSF13B
SIRPA_CD47	SIRPA_CD47	SIRPA_CD47	NRP1_VEGFA	NRP2_VEGFA	PLXNB2_SEMA4D	TNFRSF1A_FASLG	FLT1_VEGFB
LGALS9_HAVCR2	LGALS9_SLC1A5	LGALS9_HAVCR2	NRP2_VEGFA	HLA-G_LILRB2	ACKR2_CCL5	TNFRSF10B_FASLG	LGALS9_CD47
LGALS9_SORL1	LGALS9_HAVCR2	TNFRSF10B_TNFSF10	FLT1_VEGFB	HLA-G_LILRB1	PLD2_ARF1	FAM3C_CLEC2D	SIRPA_CD47
MDK_SORL1	LGALS9_SORL1	FGFR1_NCAM1	HLA-G_LILRB2	PDGFB_LRP1	LTBR_LTB	LGALS9_CD47	LGALS9_HAVCR2
TNFRSF10B_TNFSF10	MDK_SORL1	FGFR2_CD83	HLA-G_LILRB1	SIRPA_CD47	FN1_a4b1 complex	SIRPA_CD47	FGFR2_CD83
FGFR1_NCAM1	TNFRSF10B_TNFSF10	PLXNB2_SEMA4D	SIRPA_CD47	LGALS9_HAVCR2	FN1_a4b7 complex	LGALS9_HAVCR2	CXCR6_CXCL16
PLXNB2_SEMA4D	FGFR1_NCAM1	ACKR2_CCL3	LGALS9_SORL1	LGALS9_SORL1	CDH1_aEb7 complex	LGALS9_SORL1	GPR37_PSAP
WNT7A_LDLR	PLXNB2_SEMA4D	ACKR2_CCL4	FGFR2_CD83	MDK_SORL1	CRTAM_CADM1	MDK_SORL1	COPA_P2RY6
PLD2_ARF1	WNT7A_LDLR	ACKR2_CCL5	CXCR6_CXCL16	FGFR2_CD83	CD44_FGFR2	TNFRSF10B_TNFSF10	ADORA2B_ENTPD1
ADORA2B_ENTPD1	ACKR2_CCL4	PLD2_ARF1	ACKR2_CCL3	CXCR6_CXCL16	TGFB1_TGFBR3	PLXNB2_SEMA4D	TYRO3_GAS6
CSF1R_CSF1	ACKR2_CCL5	CSF1R_CSF1	ACKR2_CCL4	ACKR2_CCL3	HLA-C_FAM3C	MIF_TNFRSF14	LTBR_LTB
HLA-E_KLRC1	PLD2_ARF1	HLA-E_KLRC1	ACKR2_CCL2	ACKR2_CCL4	PDCD1_FAM3C	ACKR2_CCL3	FN1_a5b1 complex
COL1A1_a1b1 complex	CSF1R_CSF1	LTBR_LTB	ACKR2_CCL3L3	ACKR2_CCL2	PDCD1_CD274	ACKR2_CCL4	FBN1_a5b1 complex
COL3A1_a1b1 complex	HLA-E_KLRC1	COL1A1_a1b1 complex	PLD2_ARF1	ACKR2_CCL5	PDCD1_PDCD1LG2	ACKR2_CCL5	CDH1_aEb7 complex
COL4A1_a1b1 complex	COL1A1_a1b1 complex	COL3A1_a1b1 complex	GPR37_PSAP	ACKR2_CCL3L3	TNFRSF1B_GRN	PLD2_ARF1	TGFB2_TGFbeta receptor1
COL5A2_a1b1 complex	COL3A1_a1b1 complex	COL4A1_a1b1 complex	ADORA2B_ENTPD1	PLD2_ARF1	COPA_SORT1	FN1_a4b1 complex	HLA-DPA1_GAL
COL1A2_a1b1 complex	COL4A1_a1b1 complex	COL5A2_a1b1 complex	TYRO3_GAS6	GPR37_PSAP	KLRB1_CLEC2D	SPP1_a4b1 complex	CADM1_CADM1
COL4A2_a1b1 complex	COL5A2_a1b1 complex	COL1A2_a1b1 complex	LTBR_LTB	ADORA2B_ENTPD1	TNF_DAG1	PLA2G2A_a4b1 complex	CD44_FGFR2
COL6A1_a1b1 complex	COL1A2_a1b1 complex	COL4A2_a1b1 complex	LAIR1_LILRB4	AXL_GAS6	TNF_SEMA4C	FN1_a4b7 complex	TIMP1_FGFR2
COL6A2_a1b1 complex	COL4A2_a1b1 complex	COL6A1_a1b1 complex	FN1_a4b1 complex	TYRO3_GAS6	TNF_FLT4	FN1_a5b1 complex	HLA-C_FAM3C
COL6A3_a1b1 complex	COL6A1_a1b1 complex	COL6A3_a1b1 complex	FN1_a4b7 complex	LAIR1_LILRB4	TNF_TNFRSF1A	FBN1_a5b1 complex	CD80_CD274
COL5A1_a1b1 complex	COL6A2_a1b1 complex	COL5A1_a1b1 complex	FN1_a5b1 complex	FN1_a5b1 complex	TNF_RIPK1	CDH1_aEb7 complex	CD74_MIF
COL15A1_a1b1 complex	COL6A3_a1b1 complex	COL15A1_a1b1 complex	FBN1_a5b1 complex	FBN1_a5b1 complex	TNFSF10_RIPK1	JAM3_aMb2 complex	TNFRSF1A_GRN
COL14A1_a1b1 complex	COL5A1_a1b1 complex	COL14A1_a1b1 complex	FN1_aVb1 complex	FN1_aVb1 complex	TNF_PTPRS	ICAM3_aLb2 complex	TNFRSF1B_GRN
COL9A3_a1b1 complex	COL15A1_a1b1 complex	COL9A3_a1b1 complex	VTN_aVb1 complex	VTN_aVb1 complex	CCL5_CCR1	F11R_aLb2 complex	CD74_COPA
COL27A1_a1b1 complex	COL14A1_a1b1 complex	COL27A1_a1b1 complex	JAM3_aMb2 complex	FN1_aVb5 complex	MIF_TNFRSF14	CRTAM_CADM1	CD74_APP
COL21A1_a1b1 complex	COL9A3_a1b1 complex	COL21A1_a1b1 complex	ACVR_1A2B receptor_INHBA	JAM3_aMb2 complex	CXCR6_CXCL16	CD44_FGFR2	GRN_SORT1
SEMA7A_a1b1 complex	COL27A1_a1b1 complex	SEMA7A_a1b1 complex	ACVR_1B2B receptor_INHBA	IL1 receptor_IL1A	COPA_P2RY6	TGFB1_TGFBR3	TNF_DAG1
FN1_a5b1 complex	COL21A1_a1b1 complex	FN1_a4b1 complex	IL1 receptor_IL1A	IL1 receptor inhibitor_IL1A	NAMPT_P2RY6	HLA-C_FAM3C	LGALS9_DAG1
FN1_aVb5 complex	SEMA7A_a1b1 complex	SPP1_a4b1 complex	IL1 receptor inhibitor_IL1A	IL1 receptor_IL1B	CD2_CD58	LAMP1_FAM3C	TNF_SEMA4C
CDH1_aEb7 complex	FN1_a4b1 complex	PLA2G2A_a4b1 complex	IL1 receptor_IL1B	IL1 receptor inhibitor_IL1B	TGFB1_aVb6 complex	TNFRSF1B_GRN	PLXNB2_SEMA4C
JAM3_aMb2 complex	FN1_a4b7 complex	FN1_a4b7 complex	IL1 receptor inhibitor_IL1B	IL1 receptor_IL1RN	TGFB1_TGFbeta receptor1	ADRB2_VEGFB	TNF_FLT4
ICAM1_aXb2 complex	FN1_a5b1 complex	CDH1_aEb7 complex	IL1 receptor_IL1RN	IL1 receptor inhibitor_IL1RN	TGFB1_TGFbeta receptor2	CCL4_SLC7A1	TNF_TNFRSF1A
ICAM3_aDb2 complex	CDH1_aEb7 complex	F11R_aLb2 complex	IL1 receptor inhibitor_IL1RN	IL10 receptor_IL10	IFNG_Type II IFNR	CCL3_IDE	TNF_TNFRSF1B
F11R_aLb2 complex	JAM3_aMb2 complex	CRTAM_CADM1	IL10 receptor_IL10	LIFR_OSM		COPA_SORT1	TNF_RIPK1
TGFB2_TGFbeta receptor1	ICAM1_aXb2 complex	CD44_FGFR2	LIFR_OSM	OSMR_OSM		KLRB1_CLEC2D	TNF_PTPRS
CRTAM_CADM1	ICAM3_aDb2 complex	TGFB1_TGFBR3	OSMR_OSM	TGFB2_TGFbeta receptor1		TNF_DAG1	CCL22_DPP4
TGFB1_TGFBR3	F11R_aLb2 complex	HLA-C_FAM3C	TGFB2_TGFbeta receptor1	HLA-DPA1_GAL		TNF_SEMA4C	CXCL10_DPP4
HLA-C_FAM3C	GMCSFR_CSF2	LAMP1_FAM3C	HLA-DPA1_GAL	CADM1_CADM1		TNF_FLT4	LGALS9_MET
LAMP1_FAM3C	CRTAM_CADM1	PGRMC2_CCL4L2	CADM1_CADM1	SPP1_CD44		TNF_TNFRSF1A	LGALS9_LRP1
KIR2DL3_FAM3C	CD44_FGFR2	TNFRSF1B_GRN	CD44_FGFR2	CD44_FGFR2		TNF_RIPK1	LGALS9_CD47
PGRMC2_CCL4L2	TGFB1_TGFBR3	CCL4_SLC7A1	TIMP1_FGFR2	TIMP1_FGFR2		TNFSF10_RIPK1	LGALS9_PTPRK
CSF1_SLC7A1	HLA-C_FAM3C	CSF1_SLC7A1	HLA-C_FAM3C	FGFR1_FGFR2		TNF_PTPRS	LGALS9_SLC1A5
COPA_SORT1	LAMP1_FAM3C	CCL3_IDE	LAMP1_FAM3C	HLA-C_FAM3C		CCL3_CCR1	LGALS9_COLEC12
KLRB1_CLEC2D	KIR2DL3_FAM3C	COPA_SORT1	CD80_CD274	LAMP1_FAM3C		CCL5_CCR1	LGALS9_HAVCR2
LGALS9_DAG1	PGRMC2_CCL4L2	KLRB1_CLEC2D	CD74_MIF	CD74_MIF		TNFSF14_LTBR	TNFRSF10B_TNFSF10
TNFSF10_RIPK1	TNFRSF1B_GRN	TNFSF10_RIPK1	TNFRSF1A_GRN	TNFRSF1A_GRN		TNFSF14_TNFRSF14	PLXNB2_PTN
LGALS9_MET	CCL4_SLC7A1	CCL3_CCR1	TNFRSF1B_GRN	TNFRSF1B_GRN		CD160_TNFRSF14	MIF_TNFRSF14
LGALS9_LRP1	CSF1_SLC7A1	CCL5_CCR1	CD74_COPA	CD74_COPA		NCR3_BAG6	BTLA_TNFRSF14
LGALS9_CD47	COPA_SORT1	TNFSF14_LTBR	CD74_APP	CD74_APP		COPA_P2RY6	SEMA4A_PLXND1
LGALS9_PTPRK	KLRB1_CLEC2D	TNFSF14_TNFRSF14	NRP2_VEGFA	NRP1_VEGFA		CD2_CD58	NAMPT_P2RY6
LGALS9_SLC1A5	LGALS9_DAG1	CD160_TNFRSF14	NRP2_PGF	NRP2_VEGFA		TGFB1_aVb6 complex	AXL_GAS6
LGALS9_COLEC12	TNFSF10_RIPK1	MIF_TNFRSF14	ADRB2_VEGFB	NRP1_PGF		CD94:NKG2A_HLA-E	SEMA7A_a1b1 complex
LGALS9_HAVCR2	CCL5_CCR1	CXCR6_CXCL16	CCL4_SLC7A1	NRP2_PGF		IL18 receptor_IL18	PLA2G2A_a5b1 complex
JAG1_NOTCH2	LGALS9_MET	NCR3_BAG6	CCL3_IDE	NRP1_VEGFB		TGFB1_TGFbeta receptor1
JAG1_NOTCH3	LGALS9_LRP1	CSF1_SIRPA	GRN_SORT1	ADRB2_VEGFB		TGFB1_TGFbeta receptor2
MIF_TNFRSF14	LGALS9_CD47	COPA_P2RY6	COPA_SORT1	CCL4_SLC7A1		IFNG_Type II IFNR
NCR3_BAG6	LGALS9_PTPRK	NAMPT_P2RY6	TNF_DAG1	CCL3_IDE
CSF1_SIRPA	LGALS9_SLC1A5	CD2_CD58	LGALS9_DAG1	IGF1_IGF1R
COPA_P2RY6	LGALS9_COLEC12	TGFB1_aVb6 complex	TNF_SEMA4C	GRN_SORT1
TGFB1_aVb6 complex	JAG1_NOTCH2	CD94:NKG2A_HLA-E	PLXNB2_SEMA4C	COPA_SORT1
TGFB1_TGFbeta receptor1	JAG1_NOTCH3	TGFB1_TGFbeta receptor1	TNF_FLT4	TNF_DAG1
TGFB1_TGFbeta receptor2	TNFSF14_LTBR	TGFB1_TGFbeta receptor2	TNF_TNFRSF1A	LGALS9_DAG1
	TNFSF14_TNFRSF14	IFNG_Type II IFNR	TNF_RIPK1	TNF_SEMA4C
	MIF_TNFRSF14		TNF_PTPRS	PLXNB2_SEMA4C
	NCR3_BAG6		CCL3_CCR1	TNF_FLT4
	CSF1_SIRPA		CCL3L3_CCR1	TNF_TNFRSF1A
	COPA_P2RY6		CCL3L3_DPP4	TNF_TNFRSF1B
	CSF2_CSF1R		CCL22_DPP4	TNF_RIPK1
	CD2_CD58		CXCL2_DPP4	TNF_PTPRS
	TGFB1_aVb6 complex		LGALS9_MET	CCL3_CCR1
	CD94:NKG2A_HLA-E		LGALS9_LRP1	CCL5_CCR1
	TGFB1_TGFbeta receptor1		PDGFB_LRP1	CCL3L3_CCR1
	TGFB1_TGFbeta receptor2		LGALS9_CD47	CCL3L3_DPP4
			SIRPA_CD47	CXCL2_DPP4
			LGALS9_PTPRK	LGALS9_MET
			LGALS9_SLC1A5	LGALS9_LRP1
			LGALS9_COLEC12	PDGFB_LRP1
			LGALS9_HAVCR2	LGALS9_CD47
			PLXNB2_PTN	SIRPA_CD47
			EREG_EGFR	LGALS9_PTPRK
			SEMA4A_PLXND1	LGALS9_SLC1A5
			TNFSF12_TNFRSF12A	LGALS9_COLEC12
			VEGFA_FLT1	LGALS9_HAVCR2
			PLXNC1_SEMA7A	TNFRSF10B_TNFSF10
			NAMPT_P2RY6	PLXNB2_PTN
			FPR3_HEBP1	EREG_EGFR
			AXL_GAS6	TNFSF12_TNFRSF12A
			FN1_a5b1 complex	VEGFA_FLT1
			PLA2G2A_a5b1 complex	COPA_P2RY6
			FN1_aVb1 complex	NAMPT_P2RY6
			FN1_aVb5 complex	FPR3_HEBP1
				AXL_GAS6
				MERTK_GAS6
				PLA2G2A_a5b1 complex
				IGF1_a6b4 complex

## Sheet: EVT_RPL
EVT|NK1	EVT|NK2	EVT|NK3	EVT|mac1	EVT|mac2	EVT|T	EVT|NKT	EVT|DC
PVR_CD96	PVR_CD96	PVR_CD96	SPP1_CD44	CADM1_CADM1	PVR_CD96	PVR_CD96	PVR_TNFSF9
EGFR_TGFB1	SPP1_CD44	PVR_TIGIT	LGALS9_CD44	SPP1_CD44	PVR_TIGIT	PVR_TIGIT	PVR_CD226
EGFR_MIF	LGALS9_CD44	SPP1_CD44	HGF_CD44	LGALS9_CD44	CDH1_KLRG1	CDH1_KLRG1	CADM1_CADM1
EGFR_AREG	HGF_CD44	LGALS9_CD44	PGRMC2_CCL4L2	HGF_CD44	SPP1_CD44	SPP1_CD44	LGALS9_CD44
EGFR_COPA	EGFR_TGFB1	HGF_CD44	EGFR_NRG1	SPP1_PTGER4	LGALS9_CD44	LGALS9_CD44	HGF_CD44
ICAM1_SPN	EGFR_MIF	SPP1_PTGER4	ERBB3_NRG1	PGRMC2_CCL4L2	HGF_CD44	HGF_CD44	EGFR_MIF
TNFRSF1A_FASLG	EGFR_AREG	LAMP1_FAM3C	EGFR_TGFB1	EGFR_TGFB1	SPP1_PTGER4	SPP1_PTGER4	EGFR_GRN
TNFRSF10B_FASLG	ICAM1_AREG	PGRMC2_CCL4L2	EGFR_MIF	EGFR_MIF	EGFR_TGFB1	TGFB1_TGFBR3	TNFRSF1A_GRN
HLA-G_LILRB1	EGFR_COPA	EGFR_TGFB1	EGFR_AREG	EGFR_GRN	EGFR_MIF	INHA_TGFBR3	TNFRSF1B_GRN
IGF2_IGF2R	ICAM1_SPN	EGFR_MIF	ICAM1_AREG	TNFRSF1A_GRN	EGFR_COPA	TGFB2_TGFBR3	TFRC_TNFSF13B
GRN_SORT1	ICAM1_ITGAL	EGFR_AREG	EGFR_GRN	TNFRSF1B_GRN	FAM3C_CLEC2D	PGRMC2_CCL4L2	NRP1_VEGFB
COPA_SORT1	TNFRSF1A_FASLG	ICAM1_AREG	TNFRSF1A_GRN	EGFR_COPA	LGALS9_CD47	EGFR_TGFB1	FLT1_VEGFB
CD200_CD200R1	TNFRSF10B_FASLG	EGFR_COPA	TNFRSF1B_GRN	EGFR_HBEGF	SIRPA_CD47	EGFR_MIF	TNFSF10_RIPK1
TNFSF10_RIPK1	LGALS9_CD47	ICAM1_SPN	EGFR_COPA	TFRC_TNFSF13B	BMP7_SLAMF1	EGFR_COPA	LGALS9_CD47
LGALS9_CD47	SIRPA_CD47	ICAM1_ITGAL	EGFR_HBEGF	NRP1_VEGFA	TNFRSF10B_TNFSF10	ICAM1_SPN	SIRPA_CD47
SIRPA_CD47	LGALS9_SLC1A5	TNFRSF1A_FASLG	TFRC_TNFSF13B	NRP2_VEGFA	PLXNB2_SEMA4D	ICAM1_ITGAL	LGALS9_HAVCR2
LGALS9_SLC1A5	LGALS9_HAVCR2	TNFRSF10B_FASLG	NRP1_VEGFA	NRP1_VEGFB	ACKR2_CCL4	TNFRSF1A_FASLG	FGFR2_CD83
LGALS9_HAVCR2	LGALS9_SORL1	LGALS9_CD47	NRP2_VEGFA	FLT1_VEGFB	ACKR2_CCL5	TNFRSF10B_FASLG	CXCR6_CXCL16
LGALS9_SORL1	MDK_SORL1	SIRPA_CD47	HLA-G_LILRB2	HLA-G_LILRB2	PLD2_ARF1	FAM3C_CLEC2D	EPHB3_EFNB1
MDK_SORL1	TNFRSF10B_TNFSF10	LGALS9_SLC1A5	HLA-G_LILRB1	HLA-G_LILRB1	LTBR_LTB	LGALS9_CD47	EPHB4_EFNB1
TNFRSF10B_TNFSF10	FGFR1_NCAM1	LGALS9_HAVCR2	PDGFB_LRP1	TNFSF10_RIPK1	FN1_a4b1 complex	SIRPA_CD47	GPR37_PSAP
FGFR1_NCAM1	FGFR2_CD83	TNFRSF10B_TNFSF10	SIRPA_CD47	DPP4_CXCL12	FN1_a4b7 complex	LGALS9_SLC1A5	COPA_P2RY6
FGFR2_CD83	PLXNB2_SEMA4D	FGFR1_NCAM1	LGALS9_HAVCR2	LGALS9_LRP1	CDH1_aEb7 complex	LGALS9_HAVCR2	ADORA2B_ENTPD1
PLXNB2_SEMA4D	WNT7A_LDLR	FGFR2_CD83	TNFRSF10B_TNFSF10	PDGFB_LRP1	F11R_aLb2 complex	LGALS9_SORL1	TYRO3_GAS6
WNT7A_LDLR	ACKR2_CCL3	PLXNB2_SEMA4D	FGFR2_CD83	LGALS9_CD47	HLA-DPA1_GAL	MDK_SORL1	LTBR_LTB
ACKR2_CCL4	ACKR2_CCL4	WNT7A_LDLR	PLXNB2_SEMA4D	SIRPA_CD47	CRTAM_CADM1	FGFR2_CD83	KISS1_KISS1R
PLD2_ARF1	ACKR2_CCL5	ACKR2_CCL3	WNT7A_LDLR	LGALS9_HAVCR2	CD44_FGFR2	PLXNB2_SEMA4D	FN1_a4b1 complex
ADORA2B_ENTPD1	PLD2_ARF1	ACKR2_CCL4	CXCR6_CXCL16	LGALS9_SORL1	TGFB1_TGFBR3	WNT7A_LDLR	FN1_a4b7 complex
CSF1R_CSF1	CSF1R_CSF1	ACKR2_CCL5	ACKR2_CCL3	TNFRSF10B_TNFSF10	HLA-C_FAM3C	ACKR2_CCL3	FN1_a5b1 complex
HLA-E_KLRC1	HLA-E_KLRC1	PLD2_ARF1	ACKR2_CCL4	FGFR2_CD83	PDCD1_FAM3C	ACKR2_CCL4	CDH1_aEb7 complex
COL1A1_a1b1 complex	HLA-E_KLRC2	CSF1R_CSF1	ACKR2_CCL2	CXCR6_CXCL16	PDCD1_CD274	ACKR2_CCL5	F11R_aLb2 complex
COL3A1_a1b1 complex	LTBR_LTB	HLA-E_KLRC1	ACKR2_CCL3L3	ACKR2_CCL3	PDCD1_PDCD1LG2	PLD2_ARF1	TGFB2_TGFbeta receptor1
COL4A1_a1b1 complex	COL1A1_a1b1 complex	LTBR_LTB	PLD2_ARF1	ACKR2_CCL4	CD74_MIF	GPR37_PSAP	HLA-DPA1_GAL
COL5A2_a1b1 complex	COL3A1_a1b1 complex	COL1A1_a1b1 complex	GPR37_PSAP	ACKR2_CCL2	TNFRSF1B_GRN	FN1_a4b1 complex	CADM1_CADM1
COL1A2_a1b1 complex	COL4A1_a1b1 complex	COL3A1_a1b1 complex	ADORA2B_ENTPD1	ACKR2_CCL3L3	CD74_COPA	PLA2G2A_a4b1 complex	CD44_FGFR2
COL4A2_a1b1 complex	COL5A2_a1b1 complex	COL4A1_a1b1 complex	APP_FPR2	ACKR2_CCL8	CD74_APP	FN1_a4b7 complex	TIMP1_FGFR2
COL6A1_a1b1 complex	COL1A2_a1b1 complex	COL5A2_a1b1 complex	SAA1_FPR2	CCR1_CCL8	CCL4_SLC7A1	FN1_a5b1 complex	HLA-C_FAM3C
COL6A2_a1b1 complex	COL4A2_a1b1 complex	COL1A2_a1b1 complex	LTBR_LTB	PLD2_ARF1	COPA_SORT1	FBN1_a5b1 complex	PDCD1_FAM3C
COL6A3_a1b1 complex	COL6A1_a1b1 complex	COL4A2_a1b1 complex	LAIR1_LILRB4	GPR37_PSAP	KLRB1_CLEC2D	CDH1_aEb7 complex	PDCD1_CD274
COL5A1_a1b1 complex	COL6A2_a1b1 complex	COL6A1_a1b1 complex	FN1_a4b1 complex	CEACAM1_CD209	TNF_DAG1	ICAM1_aMb2 complex	CD80_CD274
COL15A1_a1b1 complex	COL6A3_a1b1 complex	COL6A3_a1b1 complex	FN1_a4b7 complex	ADORA2B_ENTPD1	TNF_SEMA4C	JAM3_aMb2 complex	PDCD1_PDCD1LG2
COL14A1_a1b1 complex	COL5A1_a1b1 complex	COL5A1_a1b1 complex	FN1_a5b1 complex	CSF1R_CSF1	TNF_FLT4	ICAM1_aLb2 complex	CD74_MIF
COL9A3_a1b1 complex	COL15A1_a1b1 complex	COL15A1_a1b1 complex	PLA2G2A_a5b1 complex	FLT4_PDGFC	TNF_TNFRSF1A	ICAM3_aLb2 complex	TNFRSF1A_GRN
COL27A1_a1b1 complex	COL14A1_a1b1 complex	COL14A1_a1b1 complex	FBN1_a5b1 complex	AXL_GAS6	TNF_RIPK1	F11R_aLb2 complex	TNFRSF1B_GRN
COL21A1_a1b1 complex	COL9A3_a1b1 complex	COL9A3_a1b1 complex	FN1_aVb1 complex	TYRO3_GAS6	TNFSF10_RIPK1	HLA-DPA1_GAL	CD74_COPA
SEMA7A_a1b1 complex	COL27A1_a1b1 complex	COL27A1_a1b1 complex	VTN_aVb1 complex	LAIR1_LILRB4	TNF_PTPRS	CRTAM_CADM1	CD74_APP
FN1_a5b1 complex	COL21A1_a1b1 complex	COL21A1_a1b1 complex	JAM3_aMb2 complex	FN1_a5b1 complex	CCL5_CCR1	CD44_FGFR2	GRN_SORT1
CDH1_aEb7 complex	SEMA7A_a1b1 complex	SEMA7A_a1b1 complex	ICAM1_aXb2 complex	FBN1_a5b1 complex	TNFSF14_LTBR	TGFB1_TGFBR3	TNF_DAG1
JAM3_aMb2 complex	CDH1_aEb7 complex	FN1_a4b1 complex	ACVR_1A2B receptor_INHBA	FN1_aVb1 complex	MIF_TNFRSF14	HLA-C_FAM3C	LGALS9_DAG1
ICAM1_aXb2 complex	ICAM1_aMb2 complex	FN1_a4b7 complex	ACVR_1B2B receptor_INHBA	VTN_aVb1 complex	CXCR6_CXCL16	LAMP1_FAM3C	TNF_SEMA4C
ICAM3_aDb2 complex	JAM3_aMb2 complex	FN1_a5b1 complex	IL1 receptor_IL1A	FN1_aVb5 complex	COPA_P2RY6	CD74_MIF	PLXNB2_SEMA4C
F11R_aLb2 complex	ICAM1_aXb2 complex	FBN1_a5b1 complex	IL1 receptor inhibitor_IL1A	ICAM1_aMb2 complex	NAMPT_P2RY6	TNFRSF1B_GRN	TNF_FLT4
TGFB2_TGFbeta receptor1	ICAM3_aDb2 complex	CDH1_aEb7 complex	IL1 receptor_IL1B	JAM3_aMb2 complex	CD2_CD58	CD74_COPA	TNF_TNFRSF1A
TGFB1_TGFBR3	ICAM1_aLb2 complex	ICAM1_aLb2 complex	IL1 receptor inhibitor_IL1B	ICAM1_aXb2 complex	TGFB1_aVb6 complex	CD74_APP	TNF_TNFRSF1B
HLA-C_FAM3C	ICAM3_aLb2 complex	ICAM3_aLb2 complex	IL1 receptor_IL1RN	IL1 receptor_IL1A	TGFB1_TGFbeta receptor1	ADRB2_VEGFB	TNF_RIPK1
LAMP1_FAM3C	F11R_aLb2 complex	F11R_aLb2 complex	IL1 receptor inhibitor_IL1RN	IL1 receptor inhibitor_IL1A	TGFB1_TGFbeta receptor2	CCL4_SLC7A1	TNF_PTPRS
KIR2DL3_FAM3C	GMCSFR_CSF2	CRTAM_CADM1	IL10 receptor_IL10	IL1 receptor_IL1B	IFNG_Type II IFNR	CCL3_IDE	CCL22_DPP4
TNFRSF1B_GRN	CRTAM_CADM1	CD44_FGFR2	LIFR_OSM	IL1 receptor inhibitor_IL1B		COPA_SORT1	LGALS9_MET
CCL4_SLC7A1	CD44_FGFR2	TGFB1_TGFBR3	OSMR_OSM	IL1 receptor_IL1RN		KLRB1_CLEC2D	LGALS9_LRP1
CSF1_SLC7A1	TGFB1_TGFBR3	HLA-C_FAM3C	TGFB2_TGFbeta receptor1	IL1 receptor inhibitor_IL1RN		TNF_DAG1	LGALS9_CD47
COPA_SORT1	HLA-C_FAM3C	LAMP1_FAM3C	HLA-DPA1_GAL	IL10 receptor_IL10		TNF_SEMA4C	LGALS9_PTPRK
KLRB1_CLEC2D	LAMP1_FAM3C	KIR2DL3_FAM3C	SPP1_CD44	LIFR_OSM		TNF_FLT4	LGALS9_SLC1A5
TNF_DAG1	KIR2DL3_FAM3C	PGRMC2_CCL4L2	CD44_FGFR2	OSMR_OSM		TNF_TNFRSF1A	LGALS9_COLEC12
LGALS9_DAG1	PGRMC2_CCL4L2	CD74_MIF	TIMP1_FGFR2	TGFB2_TGFbeta receptor1		TNF_TNFRSF1B	LGALS9_HAVCR2
TNF_SEMA4C	TNFRSF1B_GRN	TNFRSF1B_GRN	TGFB1_TGFBR3	HLA-DPA1_GAL		TNF_RIPK1	TNFRSF10B_TNFSF10
TNF_FLT4	CCL4_SLC7A1	CD74_COPA	HLA-C_FAM3C	CADM1_CADM1		TNF_PTPRS	PLXNB2_PTN
TNF_TNFRSF1A	CSF1_SLC7A1	CD74_APP	LAMP1_FAM3C	SPP1_CD44		CCL3_CCR1	MIF_TNFRSF14
TNFSF10_RIPK1	CCL3_IDE	CCL4_SLC7A1	CD74_MIF	CD44_FGFR2		CCL5_CCR1	BTLA_TNFRSF14
LGALS9_MET	COPA_SORT1	CSF1_SLC7A1	TNFRSF1A_GRN	FGFR1_FGFR2		TNFSF14_LTBR	SEMA4A_PLXND1
LGALS9_LRP1	KLRB1_CLEC2D	CCL3_IDE	TNFRSF1B_GRN	HLA-C_FAM3C		TNFSF14_TNFRSF14	NAMPT_P2RY6
LGALS9_CD47	TNF_DAG1	COPA_SORT1	CD74_COPA	LAMP1_FAM3C		CD160_TNFRSF14	AXL_GAS6
LGALS9_PTPRK	LGALS9_DAG1	KLRB1_CLEC2D	CD74_APP	CD80_CD274		MIF_TNFRSF14	SEMA7A_a1b1 complex
LGALS9_SLC1A5	TNF_SEMA4C	FAM3C_CLEC2D	NRP2_PGF	CD74_MIF		NCR3_BAG6
LGALS9_COLEC12	TNF_FLT4	TNF_DAG1	FLT1_PGF	TNFRSF1A_GRN		COPA_P2RY6
LGALS9_HAVCR2	TNF_TNFRSF1A	LGALS9_DAG1	ADRB2_VEGFB	TNFRSF1B_GRN		NAMPT_P2RY6
TNFRSF10B_TNFSF10	TNF_RIPK1	TNF_SEMA4C	CCL4_SLC7A1	CD74_COPA		CD2_CD58
MIF_TNFRSF14	TNFSF10_RIPK1	TNF_FLT4	CCL3_IDE	CD74_APP		TGFB1_aVb6 complex
NCR3_BAG6	TNF_PTPRS	TNF_TNFRSF1A	GRN_SORT1	NRP1_VEGFA		CD94:NKG2A_HLA-E
CSF1_SIRPA	CCL3_CCR1	TNF_TNFRSF1B	COPA_SORT1	NRP2_VEGFA		TGFB1_TGFbeta receptor1
COPA_P2RY6	CCL5_CCR1	TNF_RIPK1	TNF_DAG1	NRP1_PGF		TGFB1_TGFbeta receptor2
CD2_CD58	LGALS9_MET	TNFSF10_RIPK1	LGALS9_DAG1	NRP2_PGF		IFNG_Type II IFNR
TGFB1_aVb6 complex	LGALS9_LRP1	TNF_PTPRS	TNF_SEMA4C	NRP1_VEGFB
TGFB1_TGFbeta receptor1	LGALS9_CD47	CCL3_CCR1	TNF_FLT4	ADRB2_VEGFB
TGFB1_TGFbeta receptor2	LGALS9_PTPRK	CCL5_CCR1	TNF_TNFRSF1A	CCL4_SLC7A1
	LGALS9_SLC1A5	LGALS9_MET	TNF_TNFRSF1B	CSF1_SLC7A1
	LGALS9_COLEC12	LGALS9_LRP1	TNF_RIPK1	CCL3_IDE
	TNFSF14_LTBR	LGALS9_CD47	TNFSF10_RIPK1	IGF1_IGF1R
	TNFSF14_TNFRSF14	LGALS9_PTPRK	TNF_PTPRS	GRN_SORT1
	MIF_TNFRSF14	LGALS9_SLC1A5	CCL3_CCR1	COPA_SORT1
	NCR3_BAG6	LGALS9_COLEC12	CCL3L3_CCR1	TNF_DAG1
	CSF1_SIRPA	TNFSF14_LTBR	CCL3L3_DPP4	LGALS9_DAG1
	COPA_P2RY6	TNFSF14_TNFRSF14	CXCL2_DPP4	TNF_SEMA4C
	NAMPT_P2RY6	CD160_TNFRSF14	LGALS9_MET	PLXNB2_SEMA4C
	CSF2_CSF1R	MIF_TNFRSF14	LGALS9_LRP1	TNF_FLT4
	CD2_CD58	NCR3_BAG6	LGALS9_CD47	TNF_TNFRSF1A
	TGFB1_aVb6 complex	CSF1_SIRPA	SIRPA_CD47	TNF_TNFRSF1B
	CD94:NKG2A_HLA-E	COPA_P2RY6	LGALS9_PTPRK	TNF_RIPK1
	CD94:NKG2C_HLA-E	NAMPT_P2RY6	LGALS9_SLC1A5	TNFSF10_RIPK1
	TGFB1_TGFbeta receptor1	CD2_CD58	LGALS9_COLEC12	TNF_PTPRS
	TGFB1_TGFbeta receptor2	TGFB1_aVb6 complex	LGALS9_HAVCR2	CCL3_CCR1
	IFNG_Type II IFNR	CD94:NKG2A_HLA-E	TNFRSF10B_TNFSF10	CCL3L3_CCR1
		TGFB1_TGFbeta receptor1	TNFSF14_LTBR	CCL3L3_DPP4
		TGFB1_TGFbeta receptor2	TNFSF14_TNFRSF14	CXCL2_DPP4
		IFNG_Type II IFNR	MIF_TNFRSF14	LGALS9_MET
			EREG_EGFR	LGALS9_LRP1
			NRG1_LSR	PDGFB_LRP1
			NRG1_MS4A4A	LGALS9_CD47
			NRG1_LGR4	SIRPA_CD47
			VEGFA_FLT1	LGALS9_PTPRK
			COPA_P2RY6	LGALS9_SLC1A5
			NAMPT_P2RY6	LGALS9_COLEC12
			FPR3_HEBP1	LGALS9_HAVCR2
			FN1_a5b1 complex	TNFRSF10B_TNFSF10
			FN1_aVb1 complex	PLXNB2_PTN
			FN1_aVb5 complex	MIF_TNFRSF14
			TGFB1_aVb6 complex	EREG_EGFR
			TGFB1_TGFbeta receptor1	SEMA4A_PLXND1
			TGFB1_TGFbeta receptor2	TNFSF12_TNFRSF12A
			NRG1_a6b4 complex	VEGFA_FLT1
				COPA_P2RY6
				NAMPT_P2RY6
				FPR3_HEBP1
				AXL_GAS6
				MERTK_GAS6
				DSC2_DSG2
				TGFB1_aVb6 complex
				IGF1_a6b4 complex

## Sheet: Stromal_Ctrl
Stromal|NK1	Stromal|NK2	Stromal|NK3	Stromal|mac1	Stromal|mac2	Stromal|T	Stromal|NKT	Stromal|DC
EGFR_TGFB1	LGALS9_CD44	LGALS9_CD44	LGALS9_CD44	LGALS9_CD44	LGALS9_CD44	LGALS9_CD44	LGALS9_CD44
EGFR_MIF	EGFR_TGFB1	EGFR_TGFB1	EGFR_AREG	FGF10_FGFR1	EGFR_TGFB1	EGFR_TGFB1	EGFR_MIF
EGFR_COPA	EGFR_MIF	EGFR_MIF	EGFR_GRN	PGRMC2_CCL4L2	EGFR_MIF	EGFR_COPA	EGFR_GRN
TNFRSF1A_FASLG	EGFR_AREG	EGFR_AREG	TNFRSF1A_GRN	EGFR_GRN	FAM3C_CLEC2D	TNFRSF1A_FASLG	TNFRSF1A_GRN
FAS_FASLG	EGFR_COPA	TNFRSF1A_FASLG	TNFRSF1B_GRN	TNFRSF1A_GRN	CXCL12_CXCR3	FAS_FASLG	TNFRSF1B_GRN
HLA-F_KIR3DL1	TNFRSF1A_FASLG	FAS_FASLG	EGFR_HBEGF	TNFRSF1B_GRN	CCL21_CCR7	FAM3C_CLEC2D	NRP1_VEGFB
HLA-F_KIR3DL2	FAS_FASLG	CXCL12_CXCR3	NRP1_VEGFA	EGFR_HBEGF	LGALS9_CD47	CXCL12_CXCR3	CXCL12_CXCR3
HLA-F_LILRB1	CD46_JAG1	LGALS9_CD47	NRP1_VEGFB	NRP1_VEGFA	PLXNB2_SEMA4D	LGALS9_CD47	CCL21_CCR7
IGF2_IGF2R	CXCL12_CXCR3	LGALS9_SLC1A5	HLA-F_LILRB2	HLA-F_LILRB2	CXCL12_CXCR4	LGALS9_SLC1A5	LGALS9_CD47
CXCL12_CXCR3	LGALS9_CD47	LGALS9_HAVCR2	CCL21_CCR7	CCL21_CCR7	TNFSF12_TNFRSF25	LGALS9_HAVCR2	LGALS9_HAVCR2
LGALS9_CD47	LGALS9_SLC1A5	LGALS9_SORL1	MDK_LRP1	LGALS9_LRP1	LTBR_LTB	LGALS9_SORL1	DLL1_NOTCH2
LGALS9_HAVCR2	LGALS9_HAVCR2	MDK_SORL1	LGALS9_CD47	MDK_LRP1	FN1_a4b1 complex	MDK_SORL1	CXCL12_CXCR4
LGALS9_SORL1	LGALS9_SORL1	FGFR1_NCAM1	LGALS9_HAVCR2	LGALS9_CD47	PLA2G2A_a4b1 complex	PLXNB2_SEMA4D	LRP6_CKLF
MDK_SORL1	MDK_SORL1	PLXNB2_SEMA4D	LGALS9_SORL1	LGALS9_HAVCR2	VCAM1_a4b1 complex	MIF_TNFRSF14	COPA_P2RY6
FGFR1_NCAM1	FGFR1_NCAM1	CXCL12_CXCR4	MDK_SORL1	LGALS9_SORL1	JAM2_a4b1 complex	CXCL12_CXCR4	NAMPT_P2RY6
PLXNB2_SEMA4D	PLXNB2_SEMA4D	LRP6_CKLF	DLL1_NOTCH2	MDK_SORL1	FN1_a4b7 complex	CLEC2B_KLRF1	PROS1_AXL
LRP6_CKLF	CXCL12_CXCR4	HLA-E_KLRC1	CXCL12_CXCR4	DLL1_NOTCH2	VCAM1_a4b7 complex	FN1_a4b1 complex	AXL_GAS6
HLA-E_KLRC1	LRP6_CKLF	LTBR_LTB	TNFSF12_TNFRSF12A	CXCL12_CXCR4	TGFB1_TGFBR3	PLA2G2A_a4b1 complex	LTBR_LTB
COL1A1_a1b1 complex	HLA-E_KLRC1	CLEC2B_KLRF1	LRP6_CKLF	TNFSF12_TNFRSF12A	HLA-C_FAM3C	VCAM1_a4b1 complex	FN1_a5b1 complex
COL3A1_a1b1 complex	COL1A1_a1b1 complex	COL1A1_a1b1 complex	C3_C3AR1	LRP6_CKLF	PDCD1_FAM3C	JAM2_a4b1 complex	PLA2G2A_a5b1 complex
COL4A1_a1b1 complex	COL3A1_a1b1 complex	COL3A1_a1b1 complex	PROS1_AXL	C3_C3AR1	TNFRSF1B_GRN	FN1_a4b7 complex	FBN1_a5b1 complex
COL5A2_a1b1 complex	COL4A1_a1b1 complex	COL4A1_a1b1 complex	CD99_PILRA	PROS1_AXL	KLRB1_CLEC2D	VCAM1_a4b7 complex	THY1_aXb2 complex
COL1A2_a1b1 complex	COL5A2_a1b1 complex	COL5A2_a1b1 complex	AXL_GAS6	AXL_GAS6	TNF_DAG1	FN1_a5b1 complex	FLT1 complex_VEGFB
COL4A2_a1b1 complex	COL1A2_a1b1 complex	COL1A2_a1b1 complex	LTBR_LTB	FN1_a5b1 complex	TNF_SEMA4C	PLA2G2A_a5b1 complex	HLA-DPA1_GAL
COL6A1_a1b1 complex	COL4A2_a1b1 complex	COL4A2_a1b1 complex	FN1_a4b1 complex	PLA2G2A_a5b1 complex	TNF_TNFRSF1A	FBN1_a5b1 complex	HLA-C_FAM3C
COL6A2_a1b1 complex	COL6A1_a1b1 complex	COL6A1_a1b1 complex	PLA2G2A_a4b1 complex	FBN1_a5b1 complex	TNF_FAS	THY1_aMb2 complex	CD74_MIF
COL6A3_a1b1 complex	COL6A2_a1b1 complex	COL6A2_a1b1 complex	VCAM1_a4b1 complex	FN1_aVb1 complex	TNF_PTPRS	F10_aMb2 complex	TNFRSF1A_GRN
COL5A1_a1b1 complex	COL6A3_a1b1 complex	COL6A3_a1b1 complex	JAM2_a4b1 complex	VTN_aVb1 complex	MIF_TNFRSF14	C3_aMb2 complex	CD74_COPA
COL15A1_a1b1 complex	COL5A1_a1b1 complex	COL5A1_a1b1 complex	FN1_a4b7 complex	FN1_aVb5 complex	CD99_PILRA	JAM3_aMb2 complex	CD74_APP
COL18A1_a1b1 complex	COL15A1_a1b1 complex	COL15A1_a1b1 complex	VCAM1_a4b7 complex	THY1_aMb2 complex	IL15 receptor_IL15	ICAM2_aLb2 complex	TNF_DAG1
COL21A1_a1b1 complex	COL18A1_a1b1 complex	COL18A1_a1b1 complex	FN1_a5b1 complex	F10_aMb2 complex	TGFB1_TGFbeta receptor1	ICAM3_aLb2 complex	LGALS9_DAG1
PLA2G2A_a5b1 complex	COL21A1_a1b1 complex	COL21A1_a1b1 complex	PLA2G2A_a5b1 complex	C3_aMb2 complex	TGFB1_TGFbeta receptor2	TGFB1_TGFBR3	TNF_SEMA4C
FBN1_a5b1 complex	FN1_a4b1 complex	FN1_a4b1 complex	FBN1_a5b1 complex	JAM3_aMb2 complex	IFNG_Type II IFNR	HLA-C_FAM3C	TNF_TNFRSF1A
FN1_aVb5 complex	PLA2G2A_a4b1 complex	PLA2G2A_a4b1 complex	FN1_aVb1 complex	THY1_aXb2 complex		LAMP1_FAM3C	TNF_FAS
THY1_aMb2 complex	VCAM1_a4b1 complex	VCAM1_a4b1 complex	VTN_aVb1 complex	FLT1 complex_VEGFA		TNFRSF1B_GRN	TNF_TNFRSF1B
F10_aMb2 complex	JAM2_a4b1 complex	JAM2_a4b1 complex	THY1_aMb2 complex	IL10 receptor_IL10		ADRB2_VEGFB	TNF_PTPRS
C3_aMb2 complex	FN1_a4b7 complex	FN1_a4b7 complex	F10_aMb2 complex	OSMR_OSM		KLRB1_CLEC2D	DPP4_CXCL12
JAM3_aMb2 complex	VCAM1_a4b7 complex	VCAM1_a4b7 complex	C3_aMb2 complex	HLA-DPA1_GAL		TNF_DAG1	HLA-DRB1_OGN
THY1_aXb2 complex	FN1_a5b1 complex	THY1_aXb2 complex	JAM3_aMb2 complex	SPP1_CD44		TNF_SEMA4C	LGALS9_LRP1
VCAM1_aDb2 complex	PLA2G2A_a5b1 complex	ICAM2_aLb2 complex	THY1_aXb2 complex	HLA-C_FAM3C		TNF_TNFRSF1A	LGALS9_CD47
ICAM3_aDb2 complex	FBN1_a5b1 complex	TGFB1_TGFBR3	FLT1 complex_VEGFA	LAMP1_FAM3C		TNF_FAS	LGALS9_SLC1A5
ICAM2_aLb2 complex	THY1_aMb2 complex	HLA-C_FAM3C	FLT1 complex_VEGFB	CD74_MIF		TNF_PTPRS	LGALS9_MRC2
TGFB1_TGFBR3	F10_aMb2 complex	LAMP1_FAM3C	IL10 receptor_IL10	TNFRSF1B_GRN		TNFSF14_LTBR	PLXNB2_PTN
HLA-C_FAM3C	C3_aMb2 complex	TNFRSF1B_GRN	OSMR_OSM	CD74_COPA		TNFSF14_TNFRSF14	MIF_TNFRSF14
LAMP1_FAM3C	JAM3_aMb2 complex	KLRB1_CLEC2D	HLA-DPA1_GAL	CD74_APP		CD160_TNFRSF14	BTLA_TNFRSF14
KIR2DL3_FAM3C	THY1_aXb2 complex	TNFSF14_LTBR	SPP1_CD44	NRP1_VEGFA		NCR3_BAG6	SEMA4A_PLXND1
KLRB1_CLEC2D	VCAM1_aDb2 complex	TNFSF14_TNFRSF14	HLA-C_FAM3C	NRP2_VEGFA		CD99_PILRA	AXL_IL15RA
LGALS9_DAG1	ICAM3_aDb2 complex	CD160_TNFRSF14	LAMP1_FAM3C	NRP1_VEGFB		CD94:NKG2A_HLA-E	AXL_GAS6
LGALS9_LRP1	ICAM2_aLb2 complex	MIF_TNFRSF14	CD74_MIF	ADRB2_VEGFB		IL15 receptor_IL15	FLT3_FLT3LG
LGALS9_CD47	TGFB1_TGFBR3	NCR3_BAG6	TNFRSF1A_GRN	IGF1_IGF1R		TGFB1_TGFbeta receptor1	SEMA7A_a1b1 complex
LGALS9_SLC1A5	HLA-C_FAM3C	CD99_PILRA	TNFRSF1B_GRN	TNF_DAG1		TGFB1_TGFbeta receptor2	IL15 receptor_IL15
LGALS9_MRC2	LAMP1_FAM3C	CD94:NKG2A_HLA-E	CD74_COPA	LGALS9_DAG1		IFNG_Type II IFNR	IL6 receptor_IL6
JAG1_NOTCH2	KIR2DL3_FAM3C	IL15 receptor_IL15	CD74_APP	TNF_SEMA4C
JAG1_NOTCH3	TNFRSF1B_GRN	TGFB1_TGFbeta receptor1	NRP2_VEGFA	PLXNB2_SEMA4C
MIF_TNFRSF14	KLRB1_CLEC2D	TGFB1_TGFbeta receptor2	ADRB2_VEGFB	TNF_TNFRSF1A
NCR3_BAG6	LGALS9_DAG1	IFNG_Type II IFNR	TNF_DAG1	TNF_FAS
CD99_PILRA	LGALS9_LRP1		LGALS9_DAG1	TNF_TNFRSF1B
IL15 receptor_IL15	LGALS9_SLC1A5		TNF_SEMA4C	TNF_PTPRS
TGFB1_TGFbeta receptor1	LGALS9_MRC2		TNF_TNFRSF1A	HLA-DRB1_OGN
TGFB1_TGFbeta receptor2	JAG1_NOTCH2		TNF_FAS	LGALS9_LRP1
	JAG1_NOTCH3		TNF_PTPRS	PDGFB_LRP1
	TNFSF14_LTBR		HLA-DRB1_OGN	LGALS9_CD47
	TNFSF14_TNFRSF14		LGALS9_LRP1	SIRPA_CD47
	MIF_TNFRSF14		PDGFB_LRP1	LGALS9_SLC1A5
	NCR3_BAG6		LGALS9_CD47	LGALS9_MRC2
	CD99_PILRA		SIRPA_CD47	PDGFB_PDGFRB
	CD94:NKG2A_HLA-E		LGALS9_SLC1A5	PDGFB_PDGFRA
	IL15 receptor_IL15		LGALS9_MRC2	FGFR1_FGF7
	TGFB1_TGFbeta receptor1		PDGFB_PDGFRB	PLXNB2_PTN
	TGFB1_TGFbeta receptor2		PDGFB_PDGFRA	VEGFA_KDR
			PLXNB2_PTN	CCR1_CCL8
			VEGFA_KDR	EREG_EGFR
			EREG_EGFR	TNFSF12_TNFRSF12A
			SEMA4A_PLXND1	CD99_PILRA
			FPR3_HEBP1	FPR3_HEBP1
			AXL_IL15RA	AXL_IL15RA
			AXL_GAS6	AXL_GAS6
			FN1_a5b1 complex	MERTK_GAS6
			FN1_aVb1 complex	CMKLR1_RARRES2
			FN1_aVb5 complex	IL6 receptor_IL6
			IL6 receptor_IL6	PDGFB_PDGFR complex
			PDGFB_PDGFR complex

## Sheet: Stromal_RPL
Stromal|NK1	Stromal|NK2	Stromal|NK3	Stromal|mac1	Stromal|mac2	Stromal|T	Stromal|NKT	Stromal|DC
EGFR_TGFB1	LGALS9_CD44	LGALS9_CD44	LGALS9_CD44	LGALS9_CD44	LGALS9_CD44	LGALS9_CD44	LGALS9_CD44
EGFR_MIF	EGFR_TGFB1	LAMP1_FAM3C	PGRMC2_CCL4L2	FGF10_FGFR1	EGFR_TGFB1	PGRMC2_CCL4L2	EGFR_MIF
EGFR_AREG	EGFR_MIF	PGRMC2_CCL4L2	EGFR_NRG1	PGRMC2_CCL4L2	EGFR_MIF	EGFR_TGFB1	EGFR_GRN
EGFR_COPA	EGFR_AREG	EGFR_TGFB1	EGFR_TGFB1	EGFR_MIF	FAM3C_CLEC2D	EGFR_MIF	TNFRSF1A_GRN
TNFRSF1A_FASLG	EGFR_COPA	EGFR_MIF	EGFR_MIF	EGFR_GRN	CXCL12_CXCR3	TNFRSF1A_FASLG	TNFRSF1B_GRN
FAS_FASLG	TNFRSF1A_FASLG	EGFR_AREG	EGFR_AREG	TNFRSF1A_GRN	CCL21_CCR7	FAS_FASLG	NRP1_VEGFB
HLA-F_KIR3DL1	FAS_FASLG	EGFR_COPA	EGFR_GRN	TNFRSF1B_GRN	LGALS9_CD47	FAM3C_CLEC2D	CXCL12_CXCR3
HLA-F_KIR3DL2	CXCL12_CXCR3	TNFRSF1A_FASLG	TNFRSF1A_GRN	EGFR_HBEGF	LGALS9_SLC1A5	CXCL12_CXCR3	CCL21_CCR7
HLA-F_LILRB1	LGALS9_CD47	FAS_FASLG	TNFRSF1B_GRN	CD44_HBEGF	LGALS9_SORL1	LGALS9_CD47	LGALS9_CD47
IGF2_IGF2R	LGALS9_SLC1A5	CXCL12_CXCR3	EGFR_HBEGF	NRP1_VEGFA	MDK_SORL1	LGALS9_SLC1A5	LGALS9_HAVCR2
CXCL12_CXCR3	LGALS9_HAVCR2	LGALS9_CD47	CD44_HBEGF	NRP1_VEGFB	PLXNB2_SEMA4D	LGALS9_HAVCR2	LGALS9_MRC2
LGALS9_CD47	LGALS9_SORL1	LGALS9_SLC1A5	NRP1_VEGFA	HLA-F_LILRB2	CXCL12_CXCR4	LGALS9_SORL1	DLL1_NOTCH2
LGALS9_SLC1A5	MDK_SORL1	LGALS9_HAVCR2	HLA-F_LILRB2	DLL1_NOTCH1	TNFSF12_TNFRSF25	MDK_SORL1	CXCL12_CXCR4
LGALS9_HAVCR2	FGFR1_NCAM1	FGFR1_NCAM1	CCL21_CCR7	CXCL12_CXCR3	LRP6_CKLF	PLXNB2_SEMA4D	LRP6_CKLF
LGALS9_SORL1	PLXNB2_SEMA4D	PLXNB2_SEMA4D	MDK_LRP1	CCL21_CCR7	LTBR_LTB	CXCL12_CXCR4	COPA_P2RY6
MDK_SORL1	CXCL12_CXCR4	CXCL12_CXCR4	LGALS9_CD47	LGALS9_LRP1	FN1_a4b1 complex	LRP6_CKLF	PROS1_AXL
FGFR1_NCAM1	LRP6_CKLF	LRP6_CKLF	LGALS9_HAVCR2	MDK_LRP1	PLA2G2A_a4b1 complex	CLEC2B_KLRF1	AXL_GAS6
PLXNB2_SEMA4D	HLA-E_KLRC1	HLA-E_KLRC1	LGALS9_SORL1	LGALS9_CD47	VCAM1_a4b1 complex	FN1_a4b1 complex	LTBR_LTB
LRP6_CKLF	HLA-E_KLRC2	LTBR_LTB	MDK_SORL1	LGALS9_HAVCR2	JAM2_a4b1 complex	PLA2G2A_a4b1 complex	PLA2G2A_a4b1 complex
HLA-E_KLRC1	COL1A1_a1b1 complex	CLEC2B_KLRF1	DLL1_NOTCH2	LGALS9_SORL1	FN1_a4b7 complex	VCAM1_a4b1 complex	VCAM1_a4b1 complex
COL1A1_a1b1 complex	COL3A1_a1b1 complex	COL1A1_a1b1 complex	CXCL12_CXCR4	MDK_SORL1	VCAM1_a4b7 complex	JAM2_a4b1 complex	JAM2_a4b1 complex
COL3A1_a1b1 complex	COL4A1_a1b1 complex	COL3A1_a1b1 complex	TNFSF12_TNFRSF12A	CXCL12_CXCR4	ICAM2_aLb2 complex	FN1_a4b7 complex	VCAM1_a4b7 complex
COL4A1_a1b1 complex	COL5A2_a1b1 complex	COL4A1_a1b1 complex	LRP6_CKLF	TNFSF12_TNFRSF12A	HLA-DPA1_GAL	VCAM1_a4b7 complex	PLA2G2A_a5b1 complex
COL5A2_a1b1 complex	COL1A2_a1b1 complex	COL5A2_a1b1 complex	C3_C3AR1	LRP6_CKLF	TGFB1_TGFBR3	FN1_a5b1 complex	FBN1_a5b1 complex
COL1A2_a1b1 complex	COL4A2_a1b1 complex	COL1A2_a1b1 complex	APP_FPR2	C3_C3AR1	HLA-C_FAM3C	PLA2G2A_a5b1 complex	THY1_aXb2 complex
COL4A2_a1b1 complex	COL6A1_a1b1 complex	COL4A2_a1b1 complex	PROS1_AXL	PROS1_AXL	PDCD1_FAM3C	FBN1_a5b1 complex	FLT1 complex_VEGFB
COL6A1_a1b1 complex	COL6A2_a1b1 complex	COL6A1_a1b1 complex	CD99_PILRA	CD99_PILRA	CD74_MIF	THY1_aMb2 complex	HLA-DPA1_GAL
COL6A2_a1b1 complex	COL6A3_a1b1 complex	COL6A2_a1b1 complex	FN1_a4b1 complex	PDGFRA_PDGFC	TNFRSF1B_GRN	F10_aMb2 complex	HLA-C_FAM3C
COL6A3_a1b1 complex	COL5A1_a1b1 complex	COL6A3_a1b1 complex	PLA2G2A_a4b1 complex	AXL_GAS6	CD74_COPA	C3_aMb2 complex	PDCD1_FAM3C
COL5A1_a1b1 complex	COL15A1_a1b1 complex	COL5A1_a1b1 complex	VCAM1_a4b1 complex	FN1_a5b1 complex	CD74_APP	JAM3_aMb2 complex	CD74_MIF
COL15A1_a1b1 complex	COL18A1_a1b1 complex	COL15A1_a1b1 complex	JAM2_a4b1 complex	PLA2G2A_a5b1 complex	KLRB1_CLEC2D	ICAM2_aLb2 complex	CD74_COPA
COL18A1_a1b1 complex	COL21A1_a1b1 complex	COL18A1_a1b1 complex	FN1_a4b7 complex	FBN1_a5b1 complex	TNF_DAG1	ICAM3_aLb2 complex	CD74_APP
COL21A1_a1b1 complex	THY1_aMb2 complex	COL21A1_a1b1 complex	VCAM1_a4b7 complex	FN1_aVb1 complex	TNF_SEMA4C	HLA-DPA1_GAL	TNF_DAG1
PLA2G2A_a5b1 complex	F10_aMb2 complex	FN1_a4b1 complex	FN1_a5b1 complex	VTN_aVb1 complex	TNF_TNFRSF1A	TGFB1_TGFBR3	LGALS9_DAG1
THY1_aMb2 complex	C3_aMb2 complex	PLA2G2A_a4b1 complex	PLA2G2A_a5b1 complex	FN1_aVb5 complex	TNF_FAS	HLA-C_FAM3C	TNF_SEMA4C
F10_aMb2 complex	JAM3_aMb2 complex	VCAM1_a4b1 complex	FBN1_a5b1 complex	THY1_aMb2 complex	TNF_PTPRS	LAMP1_FAM3C	TNF_TNFRSF1A
C3_aMb2 complex	THY1_aXb2 complex	JAM2_a4b1 complex	FN1_aVb1 complex	F10_aMb2 complex	DPP4_CXCL12	CD74_MIF	TNF_FAS
JAM3_aMb2 complex	VCAM1_aDb2 complex	FN1_a4b7 complex	VTN_aVb1 complex	C3_aMb2 complex	HLA-DRB1_OGN	TNFRSF1B_GRN	TNF_TNFRSF1B
THY1_aXb2 complex	ICAM3_aDb2 complex	VCAM1_a4b7 complex	THY1_aMb2 complex	JAM3_aMb2 complex	TNFSF14_LTBR	CD74_COPA	TNF_PTPRS
VCAM1_aDb2 complex	ICAM2_aLb2 complex	FN1_a5b1 complex	F10_aMb2 complex	THY1_aXb2 complex	MIF_TNFRSF14	CD74_APP	DPP4_CXCL12
ICAM3_aDb2 complex	ICAM3_aLb2 complex	PLA2G2A_a5b1 complex	C3_aMb2 complex	FLT1 complex_VEGFA	CD99_PILRA	ADRB2_VEGFB	HLA-DRB1_OGN
ICAM2_aLb2 complex	TGFB1_TGFBR3	FBN1_a5b1 complex	JAM3_aMb2 complex	FLT1 complex_VEGFB	IL15 receptor_IL15	KLRB1_CLEC2D	LGALS9_LRP1
TGFB1_TGFBR3	HLA-C_FAM3C	THY1_aXb2 complex	THY1_aXb2 complex	OSMR_OSM	TGFB1_TGFbeta receptor1	TNF_DAG1	LGALS9_CD47
HLA-C_FAM3C	LAMP1_FAM3C	ICAM2_aLb2 complex	FLT1 complex_VEGFA	HLA-DPA1_GAL	TGFB1_TGFbeta receptor2	TNF_SEMA4C	LGALS9_SLC1A5
LAMP1_FAM3C	KIR2DL3_FAM3C	ICAM3_aLb2 complex	OSMR_OSM	SPP1_CD44	IFNG_Type II IFNR	TNF_TNFRSF1A	LGALS9_MRC2
KIR2DL3_FAM3C	TNFRSF1B_GRN	TGFB1_TGFBR3	HLA-DPA1_GAL	HLA-C_FAM3C		TNF_FAS	PLXNB2_PTN
TNFRSF1B_GRN	KLRB1_CLEC2D	HLA-C_FAM3C	SPP1_CD44	LAMP1_FAM3C		TNF_TNFRSF1B	MIF_TNFRSF14
KLRB1_CLEC2D	LGALS9_DAG1	LAMP1_FAM3C	TGFB1_TGFBR3	CD74_MIF		TNF_PTPRS	BTLA_TNFRSF14
LGALS9_DAG1	TNF_SEMA4C	KIR2DL3_FAM3C	HLA-C_FAM3C	TNFRSF1B_GRN		HLA-DRB1_OGN	SEMA4A_PLXND1
TNF_TNFRSF1A	TNF_TNFRSF1A	CD74_MIF	LAMP1_FAM3C	CD74_COPA		TNFSF14_LTBR	AXL_IL15RA
TNF_PTPRS	TNF_FAS	TNFRSF1B_GRN	CD74_MIF	CD74_APP		TNFSF14_TNFRSF14	AXL_GAS6
LGALS9_LRP1	TNF_PTPRS	CD74_COPA	TNFRSF1A_GRN	NRP1_VEGFA		CD160_TNFRSF14	FLT3_FLT3LG
LGALS9_CD47	LGALS9_LRP1	CD74_APP	TNFRSF1B_GRN	NRP2_VEGFA		MIF_TNFRSF14	SEMA7A_a1b1 complex
LGALS9_SLC1A5	LGALS9_MRC2	KLRB1_CLEC2D	CD74_COPA	NRP1_VEGFB		NCR3_BAG6	IL15 receptor_IL15
LGALS9_MRC2	TNFSF14_LTBR	FAM3C_CLEC2D	CD74_APP	ADRB2_VEGFB		CD99_PILRA	IL6 receptor_IL6
MIF_TNFRSF14	TNFSF14_TNFRSF14	TNF_DAG1	NRP2_VEGFA	IGF1_IGF1R		CD94:NKG2A_HLA-E
NCR3_BAG6	MIF_TNFRSF14	LGALS9_DAG1	ADRB2_VEGFB	TNF_DAG1		IL15 receptor_IL15
CD99_PILRA	NCR3_BAG6	TNF_SEMA4C	TNF_DAG1	LGALS9_DAG1		TGFB1_TGFbeta receptor1
IL15 receptor_IL15	CD99_PILRA	TNF_TNFRSF1A	LGALS9_DAG1	TNF_SEMA4C		TGFB1_TGFbeta receptor2
TGFB1_TGFbeta receptor1	CD94:NKG2A_HLA-E	TNF_FAS	TNF_SEMA4C	PLXNB2_SEMA4C		IFNG_Type II IFNR
TGFB1_TGFbeta receptor2	CD94:NKG2C_HLA-E	TNF_TNFRSF1B	TNF_TNFRSF1A	TNF_TNFRSF1A
	IL15 receptor_IL15	TNF_PTPRS	TNF_FAS	TNF_FAS
	TGFB1_TGFbeta receptor1	LGALS9_LRP1	TNF_TNFRSF1B	TNF_TNFRSF1B
	TGFB1_TGFbeta receptor2	LGALS9_MRC2	TNF_PTPRS	TNF_PTPRS
	IFNG_Type II IFNR	TNFSF14_LTBR	HLA-DRB1_OGN	HLA-DRB1_OGN
		TNFSF14_TNFRSF14	LGALS9_LRP1	LGALS9_LRP1
		CD160_TNFRSF14	LGALS9_CD47	PDGFB_LRP1
		MIF_TNFRSF14	SIRPA_CD47	LGALS9_CD47
		NCR3_BAG6	LGALS9_SLC1A5	SIRPA_CD47
		CD99_PILRA	LGALS9_MRC2	LGALS9_SLC1A5
		CD94:NKG2A_HLA-E	VEGFA_KDR	LGALS9_MRC2
		IL15 receptor_IL15	TNFSF14_LTBR	PDGFB_PDGFRB
		TGFB1_TGFbeta receptor1	TNFSF14_TNFRSF14	PDGFB_PDGFRA
		TGFB1_TGFbeta receptor2	MIF_TNFRSF14	FGFR1_FGF7
		IFNG_Type II IFNR	CCR1_CCL8	PLXNB2_PTN
			EREG_EGFR	VEGFA_KDR
			NRG1_LSR	MIF_TNFRSF14
			CD99_PILRA	CCR1_CCL8
			FPR3_HEBP1	EREG_EGFR
			AXL_IL15RA	SEMA4A_PLXND1
			AXL_GAS6	TNFSF12_TNFRSF12A
			FN1_a5b1 complex	FPR3_HEBP1
			FN1_aVb1 complex	AXL_IL15RA
			FN1_aVb5 complex	AXL_GAS6
			IL15 receptor_IL15	MERTK_GAS6
			IL6 receptor_IL6	IL6 receptor_IL6
			TGFB1_TGFbeta receptor1	PDGFB_PDGFR complex
			TGFB1_TGFbeta receptor2	TGFB1_TGFbeta receptor2
